# Supplementary material for: Paired assistance and poverty alleviation: Experience and evidence from China
Source: PLoS One. 2024 Feb 16;19(2):e0297173. doi: 10.1371/journal.pone.0297173 (PMC10871504; doi:10.1371/journal.pone.0297173)
Supplement: S1 Data — (CSV) [file pone.0297173.s001.csv]

		Government vs. Society (society =0, government =1)	External aid vs internal aid (internal aid =0, external aid =1)	Time out of poverty	Poverty status (poverty =0, poverty alleviation =1)	Poor village (yes 1, no 0)	Distance from the city (km)	Total investment of village basic project integration funds (ten thousand yuan)	Arable land per capita (mu/person)	Poor household attributes (General 1, subsistence 2, five guarantees 3)	Poor household attributes (general 0, subsistence 1, five guarantees 1)	Geomorphic features; 0= Bay area, Fan or plain mainly; 1= hilly area or hill; 2= mountain	Head of household education (1= college and above, 2= high school, technical secondary school, 3= junior high school, 4= primary school, 5= never read a book	Number of workers (ages 16-59)	Gender of head of household (male =0; Female =1)	Family size	age	Poverty alleviation (No =0, yes =1)
code	year	zfvssgh	wynz	tp_time	y	pkc	km	zj16	rjgd	pkh_sx123	pkh_sx01	dixing	edu	labor	sex	renkou	age	sbdd
1	2016	1	Government	2019	0	0	31.9	0	1.535303406	2	1	1	4	1	1	3	39	1
1	2017	1	Government	2019	0	0	31.9	24	1.535303406	2	1	1	4	1	1	3	40	1
1	2018	1	Government	2019	0	0	31.9		1.535303406	2	1	1	4	1	1	3	41	1
1	2019	1	Government	2019	1	0	31.9		1.535303406	2	1	1	4	1	1	3	42	1
2	2016	0	1	2017	0	0	31.9	0	1.535303406	2	1	1	3	1	0	3	39	1
2	2017	0	1	2017	1	0	31.9	24	1.535303406	2	1	1	3	1	0	3	40	1
2	2018	0	1	2017	1	0	31.9		1.535303406	2	1	1	3	1	0	3	41	1
2	2019	0	1	2017	1	0	31.9		1.535303406	2	1	1	3	1	0	3	42	1
3	2016	1	Government	2018	0	0	31.9	0	1.535303406	2	1	1	4	0	1	2	62	1
3	2017	1	Government	2018	0	0	31.9	24	1.535303406	2	1	1	4	0	1	2	63	1
3	2018	1	Government	2018	1	0	31.9		1.535303406	2	1	1	4	0	1	2	64	1
3	2019	1	Government	2018	1	0	31.9		1.535303406	2	1	1	4	0	1	2	65	1
4	2016	1	Government	2019	0	0	31.9	0	1.535303406	3	1	1	4	0	0	1	70	1
4	2017	1	Government	2019	0	0	31.9	24	1.535303406	3	1	1	4	0	0	1	71	1
4	2018	1	Government	2019	0	0	31.9		1.535303406	3	1	1	4	0	0	1	72	1
4	2019	1	Government	2019	1	0	31.9		1.535303406	3	1	1	4	0	0	1	73	1
5	2016	1	Government	2016	1	0	31.9	0	1.535303406	3	1	1	5	0	0	1	84	1
5	2017	1	Government	2016	1	0	31.9	24	1.535303406	3	1	1	5	0	0	1	85	1
5	2018	1	Government	2016	1	0	31.9		1.535303406	3	1	1	5	0	0	1	86	1
5	2019	1	Government	2016	1	0	31.9		1.535303406	3	1	1	5	0	0	1	87	1
6	2016	1	Government	2019	0	0	31.9	0	1.535303406	2	1	1	4	0	0	1	55	1
6	2017	1	Government	2019	0	0	31.9	24	1.535303406	2	1	1	4	0	0	1	56	1
6	2018	1	Government	2019	0	0	31.9		1.535303406	2	1	1	4	0	0	1	57	1
6	2019	1	Government	2019	1	0	31.9		1.535303406	2	1	1	4	0	0	1	58	1
7	2016	1	Government	2019	0	0	31.9	0	1.535303406	3	1	1	4	0	0	1	62	1
7	2017	1	Government	2019	0	0	31.9	24	1.535303406	3	1	1	4	0	0	1	63	1
7	2018	1	Government	2019	0	0	31.9		1.535303406	3	1	1	4	0	0	1	64	1
7	2019	1	Government	2019	1	0	31.9		1.535303406	3	1	1	4	0	0	1	65	1
8	2016	1	Government	2019	0	0	31.9	0	1.535303406	2	1	1	4	0	1	1	65	1
8	2017	1	Government	2019	0	0	31.9	24	1.535303406	2	1	1	4	0	1	1	66	1
8	2018	1	Government	2019	0	0	31.9		1.535303406	2	1	1	4	0	1	1	67	1
8	2019	1	Government	2019	1	0	31.9		1.535303406	2	1	1	4	0	1	1	68	1
9	2016	0	1	2017	0	0	31.9	0	1.535303406	2	1	1	4	1	1	2	64	1
9	2017	0	1	2017	1	0	31.9	24	1.535303406	2	1	1	4	1	1	2	65	1
9	2018	0	1	2017	1	0	31.9		1.535303406	2	1	1	4	1	1	2	66	1
9	2019	0	1	2017	1	0	31.9		1.535303406	2	1	1	4	1	1	2	67	1
10	2016	1	Government	2018	0	0	31.9	0	1.535303406	2	1	1	3	2	1	4	29	1
10	2017	1	Government	2018	0	0	31.9	24	1.535303406	2	1	1	3	2	1	4	30	1
10	2018	1	Government	2018	1	0	31.9		1.535303406	2	1	1	3	2	1	4	31	1
10	2019	1	Government	2018	1	0	31.9		1.535303406	2	1	1	3	2	1	4	32	1
11	2016	1	Government	2019	0	0	31.9	0	1.535303406	2	1	1	5	0	1	1	94	1
11	2017	1	Government	2019	0	0	31.9	24	1.535303406	2	1	1	5	0	1	1	95	1
11	2018	1	Government	2019	0	0	31.9		1.535303406	2	1	1	5	0	1	1	96	1
11	2019	1	Government	2019	1	0	31.9		1.535303406	2	1	1	5	0	1	1	97	1
12	2016	1	Government	2019	0	0	31.9	0	1.535303406	3	1	1	5	0	1	1	75	1
12	2017	1	Government	2019	0	0	31.9	24	1.535303406	3	1	1	5	0	1	1	76	1
12	2018	1	Government	2019	0	0	31.9		1.535303406	3	1	1	5	0	1	1	77	1
12	2019	1	Government	2019	1	0	31.9		1.535303406	3	1	1	5	0	1	1	78	1
13	2016	1	Government	2016	1	0	31.9	0	1.535303406	1	0	1	5	0	0	2	76	1
13	2017	1	Government	2016	1	0	31.9	24	1.535303406	1	0	1	5	0	0	2	77	1
13	2018	1	Government	2016	1	0	31.9		1.535303406	1	0	1	5	0	0	2	78	1
13	2019	1	Government	2016	1	0	31.9		1.535303406	1	0	1	5	0	0	2	79	1
14	2016	0	1	2016	1	0	31.9	0	1.535303406	2	1	1	4	1	1	4	44	1
14	2017	0	1	2016	1	0	31.9	24	1.535303406	2	1	1	4	1	1	4	45	1
14	2018	0	1	2016	1	0	31.9		1.535303406	2	1	1	4	1	1	4	46	1
14	2019	0	1	2016	1	0	31.9		1.535303406	2	1	1	4	1	1	4	47	1
15	2016	1	Government	2019	0	0	31.9	0	1.535303406	3	1	1	5	0	0	1	68	1
15	2017	1	Government	2019	0	0	31.9	24	1.535303406	3	1	1	5	0	0	1	69	1
15	2018	1	Government	2019	0	0	31.9		1.535303406	3	1	1	5	0	0	1	70	1
15	2019	1	Government	2019	1	0	31.9		1.535303406	3	1	1	5	0	0	1	71	1
16	2016	0	1	2018	0	0	31.9	0	1.535303406	2	1	1	5	1	0	3	70	1
16	2017	0	1	2018	0	0	31.9	24	1.535303406	2	1	1	5	1	0	3	71	1
16	2018	0	1	2018	1	0	31.9		1.535303406	2	1	1	5	1	0	3	72	1
16	2019	0	1	2018	1	0	31.9		1.535303406	2	1	1	5	1	0	3	73	1
17	2016	1	Government	2019	0	0	31.9	0	1.535303406	3	1	1	5	0	0	1	73	1
17	2017	1	Government	2019	0	0	31.9	24	1.535303406	3	1	1	5	0	0	1	74	1
17	2018	1	Government	2019	0	0	31.9		1.535303406	3	1	1	5	0	0	1	75	1
17	2019	1	Government	2019	1	0	31.9		1.535303406	3	1	1	5	0	0	1	76	1
18	2016	1	Government	2019	0	0	31.9	0	1.535303406	3	1	1	4	0	0	1	66	1
18	2017	1	Government	2019	0	0	31.9	24	1.535303406	3	1	1	4	0	0	1	67	1
18	2018	1	Government	2019	0	0	31.9		1.535303406	3	1	1	4	0	0	1	68	1
18	2019	1	Government	2019	1	0	31.9		1.535303406	3	1	1	4	0	0	1	69	1
19	2016	1	Government	2018	0	0	31.9	0	1.535303406	1	0	1	4	2	1	4	60	1
19	2017	1	Government	2018	0	0	31.9	24	1.535303406	1	0	1	4	2	1	4	61	1
19	2018	1	Government	2018	1	0	31.9		1.535303406	1	0	1	4	2	1	4	62	1
19	2019	1	Government	2018	1	0	31.9		1.535303406	1	0	1	4	2	1	4	63	1
20	2016	1	Government	2019	0	0	31.9	0	1.535303406	2	1	1	5	0	1	1	73	1
20	2017	1	Government	2019	0	0	31.9	24	1.535303406	2	1	1	5	0	1	1	74	1
20	2018	1	Government	2019	0	0	31.9		1.535303406	2	1	1	5	0	1	1	75	1
20	2019	1	Government	2019	1	0	31.9		1.535303406	2	1	1	5	0	1	1	76	1
21	2016	1	Government	2016	1	0	31.9	0	1.535303406	2	1	1	4	0	0	1	44	1
21	2017	1	Government	2016	1	0	31.9	24	1.535303406	2	1	1	4	0	0	1	45	1
21	2018	1	Government	2016	1	0	31.9		1.535303406	2	1	1	4	0	0	1	46	1
21	2019	1	Government	2016	1	0	31.9		1.535303406	2	1	1	4	0	0	1	47	1
22	2016	0	1	2019	0	0	31.9	0	1.535303406	2	1	1	4	1	0	4	47	1
22	2017	0	1	2019	0	0	31.9	24	1.535303406	2	1	1	4	1	0	4	48	1
22	2018	0	1	2019	0	0	31.9		1.535303406	2	1	1	4	1	0	4	49	1
22	2019	0	1	2019	1	0	31.9		1.535303406	2	1	1	4	1	0	4	50	1
23	2016	1	Government	2017	0	0	31.9	0	1.535303406	2	1	1	3	2	0	3	36	1
23	2017	1	Government	2017	1	0	31.9	24	1.535303406	2	1	1	3	2	0	3	37	1
23	2018	1	Government	2017	1	0	31.9		1.535303406	2	1	1	3	2	0	3	38	1
23	2019	1	Government	2017	1	0	31.9		1.535303406	2	1	1	3	2	0	3	39	1
24	2016	1	Government	2017	0	0	31.9	0	1.535303406	2	1	1	4	2	1	3	50	1
24	2017	1	Government	2017	1	0	31.9	24	1.535303406	2	1	1	4	2	1	3	51	1
24	2018	1	Government	2017	1	0	31.9		1.535303406	2	1	1	4	2	1	3	52	1
24	2019	1	Government	2017	1	0	31.9		1.535303406	2	1	1	4	2	1	3	53	1
25	2016	1	Government	2017	0	0	31.9	0	1.535303406	2	1	1	5	2	1	3	65	1
25	2017	1	Government	2017	1	0	31.9	24	1.535303406	2	1	1	5	2	1	3	66	1
25	2018	1	Government	2017	1	0	31.9		1.535303406	2	1	1	5	2	1	3	67	1
25	2019	1	Government	2017	1	0	31.9		1.535303406	2	1	1	5	2	1	3	68	1
26	2016	1	Government	2019	0	0	31.9	0	1.535303406	3	1	1	5	0	0	1	81	1
26	2017	1	Government	2019	0	0	31.9	24	1.535303406	3	1	1	5	0	0	1	82	1
26	2018	1	Government	2019	0	0	31.9		1.535303406	3	1	1	5	0	0	1	83	1
26	2019	1	Government	2019	1	0	31.9		1.535303406	3	1	1	5	0	0	1	84	1
27	2016	1	Government	2019	0	0	31.9	0	1.535303406	3	1	1	4	0	0	1	66	1
27	2017	1	Government	2019	0	0	31.9	24	1.535303406	3	1	1	4	0	0	1	67	1
27	2018	1	Government	2019	0	0	31.9		1.535303406	3	1	1	4	0	0	1	68	1
27	2019	1	Government	2019	1	0	31.9		1.535303406	3	1	1	4	0	0	1	69	1
28	2016	1	Government	2016	1	0	31.9	0	1.535303406	3	1	1	5	0	0	1	81	1
28	2017	1	Government	2016	1	0	31.9	24	1.535303406	3	1	1	5	0	0	1	82	1
28	2018	1	Government	2016	1	0	31.9		1.535303406	3	1	1	5	0	0	1	83	1
28	2019	1	Government	2016	1	0	31.9		1.535303406	3	1	1	5	0	0	1	84	1
29	2016	1	Government	2018	0	0	31.9	0	1.535303406	2	1	1	5	1	1	4	72	1
29	2017	1	Government	2018	0	0	31.9	24	1.535303406	2	1	1	5	1	1	4	73	1
29	2018	1	Government	2018	1	0	31.9		1.535303406	2	1	1	5	1	1	4	74	1
29	2019	1	Government	2018	1	0	31.9		1.535303406	2	1	1	5	1	1	4	75	1
30	2016	1	Government	2016	1	0	31.9	0	1.535303406	3	1	1	5	0	0	1	83	1
30	2017	1	Government	2016	1	0	31.9	24	1.535303406	3	1	1	5	0	0	1	84	1
30	2018	1	Government	2016	1	0	31.9		1.535303406	3	1	1	5	0	0	1	85	1
30	2019	1	Government	2016	1	0	31.9		1.535303406	3	1	1	5	0	0	1	86	1
31	2016	1	Government	2019	0	0	31.9	0	1.535303406	2	1	1	5	0	0	2	75	1
31	2017	1	Government	2019	0	0	31.9	24	1.535303406	2	1	1	5	0	0	2	76	1
31	2018	1	Government	2019	0	0	31.9		1.535303406	2	1	1	5	0	0	2	77	1
31	2019	1	Government	2019	1	0	31.9		1.535303406	2	1	1	5	0	0	2	78	1
32	2016	1	Government	2018	0	0	31.9	0	1.535303406	2	1	1	4	0	0	2	69	1
32	2017	1	Government	2018	0	0	31.9	24	1.535303406	2	1	1	4	0	0	2	70	1
32	2018	1	Government	2018	1	0	31.9		1.535303406	2	1	1	4	0	0	2	71	1
32	2019	1	Government	2018	1	0	31.9		1.535303406	2	1	1	4	0	0	2	72	1
33	2016	1	Government	2019	0	0	31.9	0	1.535303406	2	1	1	4	0	0	1	52	1
33	2017	1	Government	2019	0	0	31.9	24	1.535303406	2	1	1	4	0	0	1	53	1
33	2018	1	Government	2019	0	0	31.9		1.535303406	2	1	1	4	0	0	1	54	1
33	2019	1	Government	2019	1	0	31.9		1.535303406	2	1	1	4	0	0	1	55	1
34	2016	1	Government	2019	0	0	31.9	0	1.535303406	2	1	1	4	0	0	1	45	1
34	2017	1	Government	2019	0	0	31.9	24	1.535303406	2	1	1	4	0	0	1	46	1
34	2018	1	Government	2019	0	0	31.9		1.535303406	2	1	1	4	0	0	1	47	1
34	2019	1	Government	2019	1	0	31.9		1.535303406	2	1	1	4	0	0	1	48	1
35	2016	1	Government	2018	0	0	31.9	0	1.535303406	2	1	1	3	2	0	5	47	1
35	2017	1	Government	2018	0	0	31.9	24	1.535303406	2	1	1	3	2	0	5	48	1
35	2018	1	Government	2018	1	0	31.9		1.535303406	2	1	1	3	2	0	5	49	1
35	2019	1	Government	2018	1	0	31.9		1.535303406	2	1	1	3	2	0	5	50	1
36	2016	1	Government	2019	0	0	31.9	0	1.535303406	2	1	1	4	0	1	1	38	1
36	2017	1	Government	2019	0	0	31.9	24	1.535303406	2	1	1	4	0	1	1	39	1
36	2018	1	Government	2019	0	0	31.9		1.535303406	2	1	1	4	0	1	1	40	1
36	2019	1	Government	2019	1	0	31.9		1.535303406	2	1	1	4	0	1	1	41	1
37	2016	1	Government	2019	0	0	31.9	0	1.535303406	3	1	1	5	0	0	1	71	1
37	2017	1	Government	2019	0	0	31.9	24	1.535303406	3	1	1	5	0	0	1	72	1
37	2018	1	Government	2019	0	0	31.9		1.535303406	3	1	1	5	0	0	1	73	1
37	2019	1	Government	2019	1	0	31.9		1.535303406	3	1	1	5	0	0	1	74	1
38	2016	1	Government	2017	0	0	31.9	0	1.535303406	2	1	1	5	0	1	2	77	1
38	2017	1	Government	2017	1	0	31.9	24	1.535303406	2	1	1	5	0	1	2	78	1
38	2018	1	Government	2017	1	0	31.9		1.535303406	2	1	1	5	0	1	2	79	1
38	2019	1	Government	2017	1	0	31.9		1.535303406	2	1	1	5	0	1	2	80	1
39	2016	1	Government	2019	0	0	31.9	0	1.535303406	3	1	1	4	0	0	1	60	1
39	2017	1	Government	2019	0	0	31.9	24	1.535303406	3	1	1	4	0	0	1	61	1
39	2018	1	Government	2019	0	0	31.9		1.535303406	3	1	1	4	0	0	1	62	1
39	2019	1	Government	2019	1	0	31.9		1.535303406	3	1	1	4	0	0	1	63	1
40	2016	1	Government	2019	0	0	31.9	0	1.535303406	3	1	1	5	0	0	1	66	1
40	2017	1	Government	2019	0	0	31.9	24	1.535303406	3	1	1	5	0	0	1	67	1
40	2018	1	Government	2019	0	0	31.9		1.535303406	3	1	1	5	0	0	1	68	1
40	2019	1	Government	2019	1	0	31.9		1.535303406	3	1	1	5	0	0	1	69	1
41	2016	1	Government	2019	0	0	31.9	0	1.535303406	3	1	1	5	0	0	1	76	1
41	2017	1	Government	2019	0	0	31.9	24	1.535303406	3	1	1	5	0	0	1	77	1
41	2018	1	Government	2019	0	0	31.9		1.535303406	3	1	1	5	0	0	1	78	1
41	2019	1	Government	2019	1	0	31.9		1.535303406	3	1	1	5	0	0	1	79	1
42	2016	1	Government	2019	0	0	31.9	0	1.535303406	3	1	1	4	0	0	1	66	1
42	2017	1	Government	2019	0	0	31.9	24	1.535303406	3	1	1	4	0	0	1	67	1
42	2018	1	Government	2019	0	0	31.9		1.535303406	3	1	1	4	0	0	1	68	1
42	2019	1	Government	2019	1	0	31.9		1.535303406	3	1	1	4	0	0	1	69	1
43	2016	1	Government	2019	0	0	31.9	0	1.535303406	3	1	1	4	0	0	1	62	1
43	2017	1	Government	2019	0	0	31.9	24	1.535303406	3	1	1	4	0	0	1	63	1
43	2018	1	Government	2019	0	0	31.9		1.535303406	3	1	1	4	0	0	1	64	1
43	2019	1	Government	2019	1	0	31.9		1.535303406	3	1	1	4	0	0	1	65	1
44	2016	1	Government	2019	0	0	31.9	0	1.535303406	3	1	1	5	0	0	1	74	1
44	2017	1	Government	2019	0	0	31.9	24	1.535303406	3	1	1	5	0	0	1	75	1
44	2018	1	Government	2019	0	0	31.9		1.535303406	3	1	1	5	0	0	1	76	1
44	2019	1	Government	2019	1	0	31.9		1.535303406	3	1	1	5	0	0	1	77	1
45	2016	1	Government	2019	0	0	31.9	0	1.535303406	3	1	1	5	0	0	1	76	1
45	2017	1	Government	2019	0	0	31.9	24	1.535303406	3	1	1	5	0	0	1	77	1
45	2018	1	Government	2019	0	0	31.9		1.535303406	3	1	1	5	0	0	1	78	1
45	2019	1	Government	2019	1	0	31.9		1.535303406	3	1	1	5	0	0	1	79	1
46	2016	1	Government	2019	0	0	31.9	0	1.535303406	3	1	1	5	1	0	1	81	1
46	2017	1	Government	2019	0	0	31.9	24	1.535303406	3	1	1	5	1	0	1	82	1
46	2018	1	Government	2019	0	0	31.9		1.535303406	3	1	1	5	1	0	1	83	1
46	2019	1	Government	2019	1	0	31.9		1.535303406	3	1	1	5	1	0	1	84	1
47	2016	1	Government	2018	0	0	31.9	0	1.535303406	2	1	1	4	2	0	3	62	1
47	2017	1	Government	2018	0	0	31.9	24	1.535303406	2	1	1	4	2	0	3	63	1
47	2018	1	Government	2018	1	0	31.9		1.535303406	2	1	1	4	2	0	3	64	1
47	2019	1	Government	2018	1	0	31.9		1.535303406	2	1	1	4	2	0	3	65	1
48	2016	1	Government	2019	0	0	31.9	0	1.535303406	3	1	1	4	0	0	1	64	1
48	2017	1	Government	2019	0	0	31.9	24	1.535303406	3	1	1	4	0	0	1	65	1
48	2018	1	Government	2019	0	0	31.9		1.535303406	3	1	1	4	0	0	1	66	1
48	2019	1	Government	2019	1	0	31.9		1.535303406	3	1	1	4	0	0	1	67	1
49	2016	1	Government	2019	0	0	31.9	0	1.535303406	1	0	1	4	0	0	1	60	1
49	2017	1	Government	2019	0	0	31.9	24	1.535303406	1	0	1	4	0	0	1	61	1
49	2018	1	Government	2019	0	0	31.9		1.535303406	1	0	1	4	0	0	1	62	1
49	2019	1	Government	2019	1	0	31.9		1.535303406	1	0	1	4	0	0	1	63	1
50	2016	1	Government	2018	0	0	31.9	0	1.535303406	2	1	1	4	2	1	3	44	1
50	2017	1	Government	2018	0	0	31.9	24	1.535303406	2	1	1	4	2	1	3	45	1
50	2018	1	Government	2018	1	0	31.9		1.535303406	2	1	1	4	2	1	3	46	1
50	2019	1	Government	2018	1	0	31.9		1.535303406	2	1	1	4	2	1	3	47	1
51	2016	1	Government	2018	0	0	31.9	0	1.535303406	2	1	1	4	0	1	2	64	1
51	2017	1	Government	2018	0	0	31.9	24	1.535303406	2	1	1	4	0	1	2	65	1
51	2018	1	Government	2018	1	0	31.9		1.535303406	2	1	1	4	0	1	2	66	1
51	2019	1	Government	2018	1	0	31.9		1.535303406	2	1	1	4	0	1	2	67	1
52	2016	1	Government	2019	0	0	31.9	0	1.535303406	3	1	1	4	0	0	1	61	1
52	2017	1	Government	2019	0	0	31.9	24	1.535303406	3	1	1	4	0	0	1	62	1
52	2018	1	Government	2019	0	0	31.9		1.535303406	3	1	1	4	0	0	1	63	1
52	2019	1	Government	2019	1	0	31.9		1.535303406	3	1	1	4	0	0	1	64	1
53	2016	1	Government	2016	1	0	31.9	0	1.535303406	3	1	1	4	0	0	1	61	1
53	2017	1	Government	2016	1	0	31.9	24	1.535303406	3	1	1	4	0	0	1	62	1
53	2018	1	Government	2016	1	0	31.9		1.535303406	3	1	1	4	0	0	1	63	1
53	2019	1	Government	2016	1	0	31.9		1.535303406	3	1	1	4	0	0	1	64	1
54	2016	1	Government	2018	0	0	31.9	0	1.535303406	2	1	1	4	1	0	3	62	1
54	2017	1	Government	2018	0	0	31.9	24	1.535303406	2	1	1	4	1	0	3	63	1
54	2018	1	Government	2018	1	0	31.9		1.535303406	2	1	1	4	1	0	3	64	1
54	2019	1	Government	2018	1	0	31.9		1.535303406	2	1	1	4	1	0	3	65	1
55	2016	1	Government	2019	0	0	31.9	0	1.535303406	3	1	1	4	0	0	1	64	1
55	2017	1	Government	2019	0	0	31.9	24	1.535303406	3	1	1	4	0	0	1	65	1
55	2018	1	Government	2019	0	0	31.9		1.535303406	3	1	1	4	0	0	1	66	1
55	2019	1	Government	2019	1	0	31.9		1.535303406	3	1	1	4	0	0	1	67	1
56	2016	1	Government	2018	0	0	31.9	0	1.535303406	1	0	1	4	1	0	2	60	1
56	2017	1	Government	2018	0	0	31.9	24	1.535303406	1	0	1	4	1	0	2	61	1
56	2018	1	Government	2018	1	0	31.9		1.535303406	1	0	1	4	1	0	2	62	1
56	2019	1	Government	2018	1	0	31.9		1.535303406	1	0	1	4	1	0	2	63	1
57	2016	1	Government	2018	0	0	31.9	0	1.535303406	1	0	1	4	2	0	6	55	1
57	2017	1	Government	2018	0	0	31.9	24	1.535303406	1	0	1	4	2	0	6	56	1
57	2018	1	Government	2018	1	0	31.9		1.535303406	1	0	1	4	2	0	6	57	1
57	2019	1	Government	2018	1	0	31.9		1.535303406	1	0	1	4	2	0	6	58	1
58	2016	1	Government	2019	0	0	31.9	0	1.535303406	2	1	1	4	0	0	1	46	1
58	2017	1	Government	2019	0	0	31.9	24	1.535303406	2	1	1	4	0	0	1	47	1
58	2018	1	Government	2019	0	0	31.9		1.535303406	2	1	1	4	0	0	1	48	1
58	2019	1	Government	2019	1	0	31.9		1.535303406	2	1	1	4	0	0	1	49	1
59	2016	1	Government	2019	0	0	31.9	0	1.535303406	3	1	1	4	0	0	1	62	1
59	2017	1	Government	2019	0	0	31.9	24	1.535303406	3	1	1	4	0	0	1	63	1
59	2018	1	Government	2019	0	0	31.9		1.535303406	3	1	1	4	0	0	1	64	1
59	2019	1	Government	2019	1	0	31.9		1.535303406	3	1	1	4	0	0	1	65	1
60	2016	1	Government	2019	0	0	31.9	0	1.535303406	3	1	1	5	0	0	1	68	1
60	2017	1	Government	2019	0	0	31.9	24	1.535303406	3	1	1	5	0	0	1	69	1
60	2018	1	Government	2019	0	0	31.9		1.535303406	3	1	1	5	0	0	1	70	1
60	2019	1	Government	2019	1	0	31.9		1.535303406	3	1	1	5	0	0	1	71	1
61	2016	1	Government	2016	1	0	31.9	0	1.535303406	3	1	1	5	0	0	1	79	1
61	2017	1	Government	2016	1	0	31.9	24	1.535303406	3	1	1	5	0	0	1	80	1
61	2018	1	Government	2016	1	0	31.9		1.535303406	3	1	1	5	0	0	1	81	1
61	2019	1	Government	2016	1	0	31.9		1.535303406	3	1	1	5	0	0	1	82	1
62	2016	1	Government	2019	0	0	31.9	0	1.535303406	3	1	1	5	0	0	1	67	1
62	2017	1	Government	2019	0	0	31.9	24	1.535303406	3	1	1	5	0	0	1	68	1
62	2018	1	Government	2019	0	0	31.9		1.535303406	3	1	1	5	0	0	1	69	1
62	2019	1	Government	2019	1	0	31.9		1.535303406	3	1	1	5	0	0	1	70	1
63	2016	1	Government	2016	1	0	31.9	0	1.535303406	3	1	1	4	0	0	1	50	1
63	2017	1	Government	2016	1	0	31.9	24	1.535303406	3	1	1	4	0	0	1	51	1
63	2018	1	Government	2016	1	0	31.9		1.535303406	3	1	1	4	0	0	1	52	1
63	2019	1	Government	2016	1	0	31.9		1.535303406	3	1	1	4	0	0	1	53	1
64	2016	1	Government	2019	0	0	31.9	0	1.535303406	3	1	1	5	0	1	1	68	1
64	2017	1	Government	2019	0	0	31.9	24	1.535303406	3	1	1	5	0	1	1	69	1
64	2018	1	Government	2019	0	0	31.9		1.535303406	3	1	1	5	0	1	1	70	1
64	2019	1	Government	2019	1	0	31.9		1.535303406	3	1	1	5	0	1	1	71	1
65	2016	0	1	2017	0	0	31.9	0	1.535303406	2	1	1	3	1	0	3	53	1
65	2017	0	1	2017	1	0	31.9	24	1.535303406	2	1	1	3	1	0	3	54	1
65	2018	0	1	2017	1	0	31.9		1.535303406	2	1	1	3	1	0	3	55	1
65	2019	0	1	2017	1	0	31.9		1.535303406	2	1	1	3	1	0	3	56	1
66	2016	1	Government	2018	0	0	31.9	0	1.535303406	1	0	1	4	2	0	4	48	1
66	2017	1	Government	2018	0	0	31.9	24	1.535303406	1	0	1	4	2	0	4	49	1
66	2018	1	Government	2018	1	0	31.9		1.535303406	1	0	1	4	2	0	4	50	1
66	2019	1	Government	2018	1	0	31.9		1.535303406	1	0	1	4	2	0	4	51	1
67	2016	1	Government	2017	0	0	31.9	0	1.535303406	2	1	1	4	0	0	7	58	1
67	2017	1	Government	2017	1	0	31.9	24	1.535303406	2	1	1	4	0	0	7	59	1
67	2018	1	Government	2017	1	0	31.9		1.535303406	2	1	1	4	0	0	7	60	1
67	2019	1	Government	2017	1	0	31.9		1.535303406	2	1	1	4	0	0	7	61	1
68	2016	1	Government	2017	0	0	31.9	0	1.535303406	2	1	1	3	0	0	4	45	1
68	2017	1	Government	2017	1	0	31.9	24	1.535303406	2	1	1	3	0	0	4	46	1
68	2018	1	Government	2017	1	0	31.9		1.535303406	2	1	1	3	0	0	4	47	1
68	2019	1	Government	2017	1	0	31.9		1.535303406	2	1	1	3	0	0	4	48	1
69	2016	1	Government	2016	1	0	31.9	0	1.535303406	2	1	1	3	2	0	3	26	1
69	2017	1	Government	2016	1	0	31.9	24	1.535303406	2	1	1	3	2	0	3	27	1
69	2018	1	Government	2016	1	0	31.9		1.535303406	2	1	1	3	2	0	3	28	1
69	2019	1	Government	2016	1	0	31.9		1.535303406	2	1	1	3	2	0	3	29	1
70	2016	1	Government	2017	0	0	31.9	0	1.535303406	2	1	1	3	1	0	3	36	1
70	2017	1	Government	2017	1	0	31.9	24	1.535303406	2	1	1	3	1	0	3	37	1
70	2018	1	Government	2017	1	0	31.9		1.535303406	2	1	1	3	1	0	3	38	1
70	2019	1	Government	2017	1	0	31.9		1.535303406	2	1	1	3	1	0	3	39	1
71	2016	0	1	2016	1	0	31.9	0	1.535303406	2	1	1	4	2	1	5	70	1
71	2017	0	1	2016	1	0	31.9	24	1.535303406	2	1	1	4	2	1	5	71	1
71	2018	0	1	2016	1	0	31.9		1.535303406	2	1	1	4	2	1	5	72	1
71	2019	0	1	2016	1	0	31.9		1.535303406	2	1	1	4	2	1	5	73	1
72	2016	1	Government	2017	0	0	31.9	0	1.535303406	2	1	1	5	2	0	5	74	1
72	2017	1	Government	2017	1	0	31.9	24	1.535303406	2	1	1	5	2	0	5	75	1
72	2018	1	Government	2017	1	0	31.9		1.535303406	2	1	1	5	2	0	5	76	1
72	2019	1	Government	2017	1	0	31.9		1.535303406	2	1	1	5	2	0	5	77	1
73	2016	1	Government	2019	0	0	31.9	0	1.535303406	3	1	1	4	0	0	1	64	1
73	2017	1	Government	2019	0	0	31.9	24	1.535303406	3	1	1	4	0	0	1	65	1
73	2018	1	Government	2019	0	0	31.9		1.535303406	3	1	1	4	0	0	1	66	1
73	2019	1	Government	2019	1	0	31.9		1.535303406	3	1	1	4	0	0	1	67	1
74	2016	1	Government	2019	0	0	31.9	0	1.535303406	3	1	1	5	0	0	1	77	1
74	2017	1	Government	2019	0	0	31.9	24	1.535303406	3	1	1	5	0	0	1	78	1
74	2018	1	Government	2019	0	0	31.9		1.535303406	3	1	1	5	0	0	1	79	1
74	2019	1	Government	2019	1	0	31.9		1.535303406	3	1	1	5	0	0	1	80	1
75	2016	1	Government	2019	0	0	31.9	0	1.535303406	3	1	1	5	0	0	1	66	1
75	2017	1	Government	2019	0	0	31.9	24	1.535303406	3	1	1	5	0	0	1	67	1
75	2018	1	Government	2019	0	0	31.9		1.535303406	3	1	1	5	0	0	1	68	1
75	2019	1	Government	2019	1	0	31.9		1.535303406	3	1	1	5	0	0	1	69	1
76	2016	1	Government	2019	0	0	31.9	0	1.535303406	3	1	1	5	0	1	1	80	1
76	2017	1	Government	2019	0	0	31.9	24	1.535303406	3	1	1	5	0	1	1	81	1
76	2018	1	Government	2019	0	0	31.9		1.535303406	3	1	1	5	0	1	1	82	1
76	2019	1	Government	2019	1	0	31.9		1.535303406	3	1	1	5	0	1	1	83	1
77	2016	1	Government	2017	0	0	31.9	0	1.535303406	1	0	1	4	1	0	2	73	1
77	2017	1	Government	2017	1	0	31.9	24	1.535303406	1	0	1	4	1	0	2	74	1
77	2018	1	Government	2017	1	0	31.9		1.535303406	1	0	1	4	1	0	2	75	1
77	2019	1	Government	2017	1	0	31.9		1.535303406	1	0	1	4	1	0	2	76	1
78	2016	1	Government	2017	0	0	31.9	0	1.535303406	2	1	1	4	2	0	3	49	1
78	2017	1	Government	2017	1	0	31.9	24	1.535303406	2	1	1	4	2	0	3	50	1
78	2018	1	Government	2017	1	0	31.9		1.535303406	2	1	1	4	2	0	3	51	1
78	2019	1	Government	2017	1	0	31.9		1.535303406	2	1	1	4	2	0	3	52	1
79	2016	1	Government	2019	0	0	31.9	0	1.535303406	2	1	1	4	0	0	2	67	1
79	2017	1	Government	2019	0	0	31.9	24	1.535303406	2	1	1	4	0	0	2	68	1
79	2018	1	Government	2019	0	0	31.9		1.535303406	2	1	1	4	0	0	2	69	1
79	2019	1	Government	2019	1	0	31.9		1.535303406	2	1	1	4	0	0	2	70	1
80	2016	1	Government	2019	0	0	31.9	0	1.535303406	2	1	1	5	0	0	2	75	1
80	2017	1	Government	2019	0	0	31.9	24	1.535303406	2	1	1	5	0	0	2	76	1
80	2018	1	Government	2019	0	0	31.9		1.535303406	2	1	1	5	0	0	2	77	1
80	2019	1	Government	2019	1	0	31.9		1.535303406	2	1	1	5	0	0	2	78	1
81	2016	1	Government	2016	1	0	31.9	0	1.535303406	2	1	1	5	2	1	6	67	1
81	2017	1	Government	2016	1	0	31.9	24	1.535303406	2	1	1	5	2	1	6	68	1
81	2018	1	Government	2016	1	0	31.9		1.535303406	2	1	1	5	2	1	6	69	1
81	2019	1	Government	2016	1	0	31.9		1.535303406	2	1	1	5	2	1	6	70	1
82	2016	1	Government	2019	0	0	31.9	0	1.535303406	2	1	1	4	0	0	1	59	1
82	2017	1	Government	2019	0	0	31.9	24	1.535303406	2	1	1	4	0	0	1	60	1
82	2018	1	Government	2019	0	0	31.9		1.535303406	2	1	1	4	0	0	1	61	1
82	2019	1	Government	2019	1	0	31.9		1.535303406	2	1	1	4	0	0	1	62	1
83	2016	0	1	2016	1	0	31.9	0	1.535303406	2	1	1	4	2	0	4	42	1
83	2017	0	1	2016	1	0	31.9	24	1.535303406	2	1	1	4	2	0	4	43	1
83	2018	0	1	2016	1	0	31.9		1.535303406	2	1	1	4	2	0	4	44	1
83	2019	0	1	2016	1	0	31.9		1.535303406	2	1	1	4	2	0	4	45	1
84	2016	1	Government	2019	0	0	31.9	0	1.535303406	2	1	1	3	0	0	1	38	1
84	2017	1	Government	2019	0	0	31.9	24	1.535303406	2	1	1	3	0	0	1	39	1
84	2018	1	Government	2019	0	0	31.9		1.535303406	2	1	1	3	0	0	1	40	1
84	2019	1	Government	2019	1	0	31.9		1.535303406	2	1	1	3	0	0	1	41	1
85	2016	1	Government	2019	0	0	31.9	0	1.535303406	3	1	1	5	0	1	1	79	1
85	2017	1	Government	2019	0	0	31.9	24	1.535303406	3	1	1	5	0	1	1	80	1
85	2018	1	Government	2019	0	0	31.9		1.535303406	3	1	1	5	0	1	1	81	1
85	2019	1	Government	2019	1	0	31.9		1.535303406	3	1	1	5	0	1	1	82	1
86	2016	1	Government	2017	0	0	31.9	0	1.535303406	2	1	1	3	2	0	7	29	1
86	2017	1	Government	2017	1	0	31.9	24	1.535303406	2	1	1	3	2	0	7	30	1
86	2018	1	Government	2017	1	0	31.9		1.535303406	2	1	1	3	2	0	7	31	1
86	2019	1	Government	2017	1	0	31.9		1.535303406	2	1	1	3	2	0	7	32	1
87	2016	1	Government	2018	0	0	31.9	0	1.535303406	1	0	1	4	1	0	2	54	1
87	2017	1	Government	2018	0	0	31.9	24	1.535303406	1	0	1	4	1	0	2	55	1
87	2018	1	Government	2018	1	0	31.9		1.535303406	1	0	1	4	1	0	2	56	1
87	2019	1	Government	2018	1	0	31.9		1.535303406	1	0	1	4	1	0	2	57	1
88	2016	1	Government	2017	0	0	31.9	0	1.535303406	2	1	1	3	2	1	3	39	1
88	2017	1	Government	2017	1	0	31.9	24	1.535303406	2	1	1	3	2	1	3	40	1
88	2018	1	Government	2017	1	0	31.9		1.535303406	2	1	1	3	2	1	3	41	1
88	2019	1	Government	2017	1	0	31.9		1.535303406	2	1	1	3	2	1	3	42	1
89	2016	1	Government	2018	0	0	31.9	0	1.535303406	2	1	1	4	1	0	4	48	1
89	2017	1	Government	2018	0	0	31.9	24	1.535303406	2	1	1	4	1	0	4	49	1
89	2018	1	Government	2018	1	0	31.9		1.535303406	2	1	1	4	1	0	4	50	1
89	2019	1	Government	2018	1	0	31.9		1.535303406	2	1	1	4	1	0	4	51	1
90	2016	1	Government	2016	1	0	31.9	0	1.535303406	2	1	1	4	0	0	1	51	1
90	2017	1	Government	2016	1	0	31.9	24	1.535303406	2	1	1	4	0	0	1	52	1
90	2018	1	Government	2016	1	0	31.9		1.535303406	2	1	1	4	0	0	1	53	1
90	2019	1	Government	2016	1	0	31.9		1.535303406	2	1	1	4	0	0	1	54	1
91	2016	1	Government	2019	0	0	31.9	0	1.535303406	2	1	1	3	1	0	2	25	1
91	2017	1	Government	2019	0	0	31.9	24	1.535303406	2	1	1	3	1	0	2	26	1
91	2018	1	Government	2019	0	0	31.9		1.535303406	2	1	1	3	1	0	2	27	1
91	2019	1	Government	2019	1	0	31.9		1.535303406	2	1	1	3	1	0	2	28	1
92	2016	1	Government	2018	0	0	31.9	0	1.535303406	2	1	1	3	1	0	3	40	1
92	2017	1	Government	2018	0	0	31.9	24	1.535303406	2	1	1	3	1	0	3	41	1
92	2018	1	Government	2018	1	0	31.9		1.535303406	2	1	1	3	1	0	3	42	1
92	2019	1	Government	2018	1	0	31.9		1.535303406	2	1	1	3	1	0	3	43	1
93	2016	1	Government	2019	0	0	31.9	0	1.535303406	3	1	1	5	0	0	1	64	1
93	2017	1	Government	2019	0	0	31.9	24	1.535303406	3	1	1	5	0	0	1	65	1
93	2018	1	Government	2019	0	0	31.9		1.535303406	3	1	1	5	0	0	1	66	1
93	2019	1	Government	2019	1	0	31.9		1.535303406	3	1	1	5	0	0	1	67	1
94	2016	1	Government	2019	0	0	31.9	0	1.535303406	3	1	1	5	0	0	1	75	1
94	2017	1	Government	2019	0	0	31.9	24	1.535303406	3	1	1	5	0	0	1	76	1
94	2018	1	Government	2019	0	0	31.9		1.535303406	3	1	1	5	0	0	1	77	1
94	2019	1	Government	2019	1	0	31.9		1.535303406	3	1	1	5	0	0	1	78	1
95	2016	1	Government	2019	0	0	31.9	0	1.535303406	3	1	1	4	0	0	1	68	1
95	2017	1	Government	2019	0	0	31.9	24	1.535303406	3	1	1	4	0	0	1	69	1
95	2018	1	Government	2019	0	0	31.9		1.535303406	3	1	1	4	0	0	1	70	1
95	2019	1	Government	2019	1	0	31.9		1.535303406	3	1	1	4	0	0	1	71	1
96	2016	1	Government	2016	1	0	31.9	0	1.535303406	3	1	1	5	0	0	1	77	1
96	2017	1	Government	2016	1	0	31.9	24	1.535303406	3	1	1	5	0	0	1	78	1
96	2018	1	Government	2016	1	0	31.9		1.535303406	3	1	1	5	0	0	1	79	1
96	2019	1	Government	2016	1	0	31.9		1.535303406	3	1	1	5	0	0	1	80	1
97	2016	1	Government	2016	1	0	31.9	0	1.535303406	3	1	1	5	0	0	1	77	1
97	2017	1	Government	2016	1	0	31.9	24	1.535303406	3	1	1	5	0	0	1	78	1
97	2018	1	Government	2016	1	0	31.9		1.535303406	3	1	1	5	0	0	1	79	1
97	2019	1	Government	2016	1	0	31.9		1.535303406	3	1	1	5	0	0	1	80	1
98	2016	1	Government	2017	0	0	31.9	0	1.535303406	1	0	1	3	1	0	3	28	1
98	2017	1	Government	2017	1	0	31.9	24	1.535303406	1	0	1	3	1	0	3	29	1
98	2018	1	Government	2017	1	0	31.9		1.535303406	1	0	1	3	1	0	3	30	1
98	2019	1	Government	2017	1	0	31.9		1.535303406	1	0	1	3	1	0	3	31	1
99	2016	0	1	2018	0	0	31.9	0	1.535303406	1	0	1	4	1	0	2	51	1
99	2017	0	1	2018	0	0	31.9	24	1.535303406	1	0	1	4	1	0	2	52	1
99	2018	0	1	2018	1	0	31.9		1.535303406	1	0	1	4	1	0	2	53	1
99	2019	0	1	2018	1	0	31.9		1.535303406	1	0	1	4	1	0	2	54	1
100	2016	1	Government	2019	0	0	31.9	0	1.535303406	3	1	1	4	0	0	1	60	1
100	2017	1	Government	2019	0	0	31.9	24	1.535303406	3	1	1	4	0	0	1	61	1
100	2018	1	Government	2019	0	0	31.9		1.535303406	3	1	1	4	0	0	1	62	1
100	2019	1	Government	2019	1	0	31.9		1.535303406	3	1	1	4	0	0	1	63	1
101	2016	1	Government	2019	0	0	31.9	0	1.535303406	3	1	1	4	0	0	1	73	1
101	2017	1	Government	2019	0	0	31.9	24	1.535303406	3	1	1	4	0	0	1	74	1
101	2018	1	Government	2019	0	0	31.9		1.535303406	3	1	1	4	0	0	1	75	1
101	2019	1	Government	2019	1	0	31.9		1.535303406	3	1	1	4	0	0	1	76	1
102	2016	0	1	2017	0	0	31.9	0	1.535303406	2	1	1	4	2	0	4	53	1
102	2017	0	1	2017	1	0	31.9	24	1.535303406	2	1	1	4	2	0	4	54	1
102	2018	0	1	2017	1	0	31.9		1.535303406	2	1	1	4	2	0	4	55	1
102	2019	0	1	2017	1	0	31.9		1.535303406	2	1	1	4	2	0	4	56	1
103	2016	0	1	2017	0	0	31.9	0	1.535303406	2	1	1	4	0	0	2	65	1
103	2017	0	1	2017	1	0	31.9	24	1.535303406	2	1	1	4	0	0	2	66	1
103	2018	0	1	2017	1	0	31.9		1.535303406	2	1	1	4	0	0	2	67	1
103	2019	0	1	2017	1	0	31.9		1.535303406	2	1	1	4	0	0	2	68	1
104	2016	0	1	2017	0	0	31.9	0	1.535303406	2	1	1	5	0	0	2	70	1
104	2017	0	1	2017	1	0	31.9	24	1.535303406	2	1	1	5	0	0	2	71	1
104	2018	0	1	2017	1	0	31.9		1.535303406	2	1	1	5	0	0	2	72	1
104	2019	0	1	2017	1	0	31.9		1.535303406	2	1	1	5	0	0	2	73	1
105	2016	1	Government	2017	0	0	31.9	0	1.535303406	2	1	1	3	1	0	3	28	1
105	2017	1	Government	2017	1	0	31.9	24	1.535303406	2	1	1	3	1	0	3	29	1
105	2018	1	Government	2017	1	0	31.9		1.535303406	2	1	1	3	1	0	3	30	1
105	2019	1	Government	2017	1	0	31.9		1.535303406	2	1	1	3	1	0	3	31	1
106	2016	1	Government	2016	1	0	31.9	0	1.535303406	3	1	1	5	0	0	1	72	1
106	2017	1	Government	2016	1	0	31.9	24	1.535303406	3	1	1	5	0	0	1	73	1
106	2018	1	Government	2016	1	0	31.9		1.535303406	3	1	1	5	0	0	1	74	1
106	2019	1	Government	2016	1	0	31.9		1.535303406	3	1	1	5	0	0	1	75	1
107	2016	1	Government	2019	0	0	31.9	0	1.535303406	3	1	1	5	0	0	1	73	1
107	2017	1	Government	2019	0	0	31.9	24	1.535303406	3	1	1	5	0	0	1	74	1
107	2018	1	Government	2019	0	0	31.9		1.535303406	3	1	1	5	0	0	1	75	1
107	2019	1	Government	2019	1	0	31.9		1.535303406	3	1	1	5	0	0	1	76	1
108	2016	1	Government	2019	0	0	31.9	0	1.535303406	3	1	1	5	0	0	1	80	1
108	2017	1	Government	2019	0	0	31.9	24	1.535303406	3	1	1	5	0	0	1	81	1
108	2018	1	Government	2019	0	0	31.9		1.535303406	3	1	1	5	0	0	1	82	1
108	2019	1	Government	2019	1	0	31.9		1.535303406	3	1	1	5	0	0	1	83	1
109	2016	1	Government	2019	0	0	31.9	0	1.535303406	3	1	1	4	0	0	1	67	1
109	2017	1	Government	2019	0	0	31.9	24	1.535303406	3	1	1	4	0	0	1	68	1
109	2018	1	Government	2019	0	0	31.9		1.535303406	3	1	1	4	0	0	1	69	1
109	2019	1	Government	2019	1	0	31.9		1.535303406	3	1	1	4	0	0	1	70	1
110	2016	0	1	2017	0	0	31.9	0	1.535303406	2	1	1	4	3	0	7	52	1
110	2017	0	1	2017	1	0	31.9	24	1.535303406	2	1	1	4	3	0	7	53	1
110	2018	0	1	2017	1	0	31.9		1.535303406	2	1	1	4	3	0	7	54	1
110	2019	0	1	2017	1	0	31.9		1.535303406	2	1	1	4	3	0	7	55	1
111	2016	0	1	2019	0	0	31.9	0	1.535303406	2	1	1	4	0	0	1	59	1
111	2017	0	1	2019	0	0	31.9	24	1.535303406	2	1	1	4	0	0	1	60	1
111	2018	0	1	2019	0	0	31.9		1.535303406	2	1	1	4	0	0	1	61	1
111	2019	0	1	2019	1	0	31.9		1.535303406	2	1	1	4	0	0	1	62	1
112	2016	0	1	2019	0	0	31.9	0	1.535303406	1	0	1	3	0	0	1	46	1
112	2017	0	1	2019	0	0	31.9	24	1.535303406	1	0	1	3	0	0	1	47	1
112	2018	0	1	2019	0	0	31.9		1.535303406	1	0	1	3	0	0	1	48	1
112	2019	0	1	2019	1	0	31.9		1.535303406	1	0	1	3	0	0	1	49	1
113	2016	0	1	2019	0	0	31.9	0	1.535303406	1	0	1	4	0	0	1	68	1
113	2017	0	1	2019	0	0	31.9	24	1.535303406	1	0	1	4	0	0	1	69	1
113	2018	0	1	2019	0	0	31.9		1.535303406	1	0	1	4	0	0	1	70	1
113	2019	0	1	2019	1	0	31.9		1.535303406	1	0	1	4	0	0	1	71	1
114	2016	1	Government	2017	0	0	31.9	0	1.535303406	2	1	1	3	3	1	7	44	1
114	2017	1	Government	2017	1	0	31.9	24	1.535303406	2	1	1	3	3	1	7	45	1
114	2018	1	Government	2017	1	0	31.9		1.535303406	2	1	1	3	3	1	7	46	1
114	2019	1	Government	2017	1	0	31.9		1.535303406	2	1	1	3	3	1	7	47	1
115	2016	1	Government	2019	0	0	31.9	0	1.535303406	3	1	1	5	0	0	1	73	1
115	2017	1	Government	2019	0	0	31.9	24	1.535303406	3	1	1	5	0	0	1	74	1
115	2018	1	Government	2019	0	0	31.9		1.535303406	3	1	1	5	0	0	1	75	1
115	2019	1	Government	2019	1	0	31.9		1.535303406	3	1	1	5	0	0	1	76	1
116	2016	1	Government	2019	0	0	31.9	0	1.535303406	3	1	1	5	0	0	1	65	1
116	2017	1	Government	2019	0	0	31.9	24	1.535303406	3	1	1	5	0	0	1	66	1
116	2018	1	Government	2019	0	0	31.9		1.535303406	3	1	1	5	0	0	1	67	1
116	2019	1	Government	2019	1	0	31.9		1.535303406	3	1	1	5	0	0	1	68	1
117	2016	1	Government	2016	1	0	31.9	0	1.535303406	3	1	1	5	0	0	1	75	1
117	2017	1	Government	2016	1	0	31.9	24	1.535303406	3	1	1	5	0	0	1	76	1
117	2018	1	Government	2016	1	0	31.9		1.535303406	3	1	1	5	0	0	1	77	1
117	2019	1	Government	2016	1	0	31.9		1.535303406	3	1	1	5	0	0	1	78	1
118	2016	1	Government	2019	0	0	31.9	0	1.535303406	3	1	1	4	0	0	1	62	1
118	2017	1	Government	2019	0	0	31.9	24	1.535303406	3	1	1	4	0	0	1	63	1
118	2018	1	Government	2019	0	0	31.9		1.535303406	3	1	1	4	0	0	1	64	1
118	2019	1	Government	2019	1	0	31.9		1.535303406	3	1	1	4	0	0	1	65	1
119	2016	1	Government	2019	0	0	31.9	0	1.535303406	3	1	1	5	0	0	1	74	1
119	2017	1	Government	2019	0	0	31.9	24	1.535303406	3	1	1	5	0	0	1	75	1
119	2018	1	Government	2019	0	0	31.9		1.535303406	3	1	1	5	0	0	1	76	1
119	2019	1	Government	2019	1	0	31.9		1.535303406	3	1	1	5	0	0	1	77	1
120	2016	1	Government	2016	1	0	31.9	0	1.535303406	3	1	1	4	0	0	1	75	1
120	2017	1	Government	2016	1	0	31.9	24	1.535303406	3	1	1	4	0	0	1	76	1
120	2018	1	Government	2016	1	0	31.9		1.535303406	3	1	1	4	0	0	1	77	1
120	2019	1	Government	2016	1	0	31.9		1.535303406	3	1	1	4	0	0	1	78	1
121	2016	1	Government	2019	0	0	31.9	0	1.535303406	3	1	1	5	0	0	1	67	1
121	2017	1	Government	2019	0	0	31.9	24	1.535303406	3	1	1	5	0	0	1	68	1
121	2018	1	Government	2019	0	0	31.9		1.535303406	3	1	1	5	0	0	1	69	1
121	2019	1	Government	2019	1	0	31.9		1.535303406	3	1	1	5	0	0	1	70	1
122	2016	1	Government	2017	0	0	31.9	0	1.535303406	2	1	1	3	0	0	2	27	1
122	2017	1	Government	2017	1	0	31.9	24	1.535303406	2	1	1	3	0	0	2	28	1
122	2018	1	Government	2017	1	0	31.9		1.535303406	2	1	1	3	0	0	2	29	1
122	2019	1	Government	2017	1	0	31.9		1.535303406	2	1	1	3	0	0	2	30	1
123	2016	0	1	2018	0	0	31.9	0	1.535303406	2	1	1	4	1	0	3	42	1
123	2017	0	1	2018	0	0	31.9	24	1.535303406	2	1	1	4	1	0	3	43	1
123	2018	0	1	2018	1	0	31.9		1.535303406	2	1	1	4	1	0	3	44	1
123	2019	0	1	2018	1	0	31.9		1.535303406	2	1	1	4	1	0	3	45	1
124	2016	1	Government	2017	0	0	31.9	0	1.535303406	2	1	1	3	2	1	5	30	1
124	2017	1	Government	2017	1	0	31.9	24	1.535303406	2	1	1	3	2	1	5	31	1
124	2018	1	Government	2017	1	0	31.9		1.535303406	2	1	1	3	2	1	5	32	1
124	2019	1	Government	2017	1	0	31.9		1.535303406	2	1	1	3	2	1	5	33	1
125	2016	0	1	2017	0	0	31.9	0	1.535303406	2	1	1	3	2	1	3	26	1
125	2017	0	1	2017	1	0	31.9	24	1.535303406	2	1	1	3	2	1	3	27	1
125	2018	0	1	2017	1	0	31.9		1.535303406	2	1	1	3	2	1	3	28	1
125	2019	0	1	2017	1	0	31.9		1.535303406	2	1	1	3	2	1	3	29	1
126	2016	1	Government	2016	1	0	31.9	0	1.535303406	3	1	1	5	0	0	1	75	1
126	2017	1	Government	2016	1	0	31.9	24	1.535303406	3	1	1	5	0	0	1	76	1
126	2018	1	Government	2016	1	0	31.9		1.535303406	3	1	1	5	0	0	1	77	1
126	2019	1	Government	2016	1	0	31.9		1.535303406	3	1	1	5	0	0	1	78	1
127	2016	1	Government	2019	0	0	31.9	0	1.535303406	3	1	1	5	1	0	1	68	1
127	2017	1	Government	2019	0	0	31.9	24	1.535303406	3	1	1	5	1	0	1	69	1
127	2018	1	Government	2019	0	0	31.9		1.535303406	3	1	1	5	1	0	1	70	1
127	2019	1	Government	2019	1	0	31.9		1.535303406	3	1	1	5	1	0	1	71	1
128	2016	1	Government	2018	0	0	31.9	0	1.535303406	2	1	1	4	0	0	2	68	1
128	2017	1	Government	2018	0	0	31.9	24	1.535303406	2	1	1	4	0	0	2	69	1
128	2018	1	Government	2018	1	0	31.9		1.535303406	2	1	1	4	0	0	2	70	1
128	2019	1	Government	2018	1	0	31.9		1.535303406	2	1	1	4	0	0	2	71	1
129	2016	0	1	2017	0	0	31.9	0	1.535303406	2	1	1	4	1	0	2	60	1
129	2017	0	1	2017	1	0	31.9	24	1.535303406	2	1	1	4	1	0	2	61	1
129	2018	0	1	2017	1	0	31.9		1.535303406	2	1	1	4	1	0	2	62	1
129	2019	0	1	2017	1	0	31.9		1.535303406	2	1	1	4	1	0	2	63	1
130	2016	1	Government	2019	0	0	31.9	0	1.535303406	1	0	1	4	0	0	1	16	1
130	2017	1	Government	2019	0	0	31.9	24	1.535303406	1	0	1	4	0	0	1	17	1
130	2018	1	Government	2019	0	0	31.9		1.535303406	1	0	1	4	0	0	1	18	1
130	2019	1	Government	2019	1	0	31.9		1.535303406	1	0	1	4	0	0	1	19	1
131	2016	0	1	2018	0	0	31.9	0	1.535303406	1	0	1	4	2	0	5	54	1
131	2017	0	1	2018	0	0	31.9	24	1.535303406	1	0	1	4	2	0	5	55	1
131	2018	0	1	2018	1	0	31.9		1.535303406	1	0	1	4	2	0	5	56	1
131	2019	0	1	2018	1	0	31.9		1.535303406	1	0	1	4	2	0	5	57	1
132	2016	1	Government	2017	0	0	31.9	0	1.535303406	2	1	1	4	1	0	2	55	1
132	2017	1	Government	2017	1	0	31.9	24	1.535303406	2	1	1	4	1	0	2	56	1
132	2018	1	Government	2017	1	0	31.9		1.535303406	2	1	1	4	1	0	2	57	1
132	2019	1	Government	2017	1	0	31.9		1.535303406	2	1	1	4	1	0	2	58	1
133	2016	1	Government	2019	0	0	31.9	0	1.535303406	2	1	1	5	0	0	1	71	1
133	2017	1	Government	2019	0	0	31.9	24	1.535303406	2	1	1	5	0	0	1	72	1
133	2018	1	Government	2019	0	0	31.9		1.535303406	2	1	1	5	0	0	1	73	1
133	2019	1	Government	2019	1	0	31.9		1.535303406	2	1	1	5	0	0	1	74	1
134	2016	1	Government	2019	0	0	31.9	0	1.535303406	3	1	1	5	0	0	1	79	1
134	2017	1	Government	2019	0	0	31.9	24	1.535303406	3	1	1	5	0	0	1	80	1
134	2018	1	Government	2019	0	0	31.9		1.535303406	3	1	1	5	0	0	1	81	1
134	2019	1	Government	2019	1	0	31.9		1.535303406	3	1	1	5	0	0	1	82	1
135	2016	1	Government	2019	0	0	31.9	0	1.535303406	2	1	1	5	1	0	2	72	1
135	2017	1	Government	2019	0	0	31.9	24	1.535303406	2	1	1	5	1	0	2	73	1
135	2018	1	Government	2019	0	0	31.9		1.535303406	2	1	1	5	1	0	2	74	1
135	2019	1	Government	2019	1	0	31.9		1.535303406	2	1	1	5	1	0	2	75	1
136	2016	1	Government	2019	0	0	31.9	0	1.535303406	3	1	1	4	0	0	1	65	1
136	2017	1	Government	2019	0	0	31.9	24	1.535303406	3	1	1	4	0	0	1	66	1
136	2018	1	Government	2019	0	0	31.9		1.535303406	3	1	1	4	0	0	1	67	1
136	2019	1	Government	2019	1	0	31.9		1.535303406	3	1	1	4	0	0	1	68	1
137	2016	1	Government	2019	0	0	31.9	0	1.535303406	3	1	1	5	0	0	1	67	1
137	2017	1	Government	2019	0	0	31.9	24	1.535303406	3	1	1	5	0	0	1	68	1
137	2018	1	Government	2019	0	0	31.9		1.535303406	3	1	1	5	0	0	1	69	1
137	2019	1	Government	2019	1	0	31.9		1.535303406	3	1	1	5	0	0	1	70	1
138	2016	1	Government	2018	0	0	31.9	0	1.535303406	1	0	1	4	2	0	4	63	1
138	2017	1	Government	2018	0	0	31.9	24	1.535303406	1	0	1	4	2	0	4	64	1
138	2018	1	Government	2018	1	0	31.9		1.535303406	1	0	1	4	2	0	4	65	1
138	2019	1	Government	2018	1	0	31.9		1.535303406	1	0	1	4	2	0	4	66	1
139	2016	1	Government	2019	0	0	31.9	0	1.535303406	3	1	1	4	0	0	1	63	1
139	2017	1	Government	2019	0	0	31.9	24	1.535303406	3	1	1	4	0	0	1	64	1
139	2018	1	Government	2019	0	0	31.9		1.535303406	3	1	1	4	0	0	1	65	1
139	2019	1	Government	2019	1	0	31.9		1.535303406	3	1	1	4	0	0	1	66	1
140	2016	1	Government	2017	0	0	31.9	0	1.535303406	2	1	1	4	0	1	2	64	1
140	2017	1	Government	2017	1	0	31.9	24	1.535303406	2	1	1	4	0	1	2	65	1
140	2018	1	Government	2017	1	0	31.9		1.535303406	2	1	1	4	0	1	2	66	1
140	2019	1	Government	2017	1	0	31.9		1.535303406	2	1	1	4	0	1	2	67	1
141	2016	1	Government	2019	0	0	31.9	0	1.535303406	3	1	1	5	0	0	1	82	1
141	2017	1	Government	2019	0	0	31.9	24	1.535303406	3	1	1	5	0	0	1	83	1
141	2018	1	Government	2019	0	0	31.9		1.535303406	3	1	1	5	0	0	1	84	1
141	2019	1	Government	2019	1	0	31.9		1.535303406	3	1	1	5	0	0	1	85	1
142	2016	1	Government	2018	0	0	31.9	0	1.535303406	2	1	1	3	1	0	4	47	1
142	2017	1	Government	2018	0	0	31.9	24	1.535303406	2	1	1	3	1	0	4	48	1
142	2018	1	Government	2018	1	0	31.9		1.535303406	2	1	1	3	1	0	4	49	1
142	2019	1	Government	2018	1	0	31.9		1.535303406	2	1	1	3	1	0	4	50	1
143	2016	1	Government	2019	0	0	31.9	0	1.535303406	3	1	1	4	0	0	1	66	1
143	2017	1	Government	2019	0	0	31.9	24	1.535303406	3	1	1	4	0	0	1	67	1
143	2018	1	Government	2019	0	0	31.9		1.535303406	3	1	1	4	0	0	1	68	1
143	2019	1	Government	2019	1	0	31.9		1.535303406	3	1	1	4	0	0	1	69	1
144	2016	1	Government	2019	0	0	31.9	0	1.535303406	3	1	1	5	0	1	1	73	1
144	2017	1	Government	2019	0	0	31.9	24	1.535303406	3	1	1	5	0	1	1	74	1
144	2018	1	Government	2019	0	0	31.9		1.535303406	3	1	1	5	0	1	1	75	1
144	2019	1	Government	2019	1	0	31.9		1.535303406	3	1	1	5	0	1	1	76	1
145	2016	1	Government	2017	0	0	31.9	0	1.535303406	2	1	1	4	3	1	6	63	1
145	2017	1	Government	2017	1	0	31.9	24	1.535303406	2	1	1	4	3	1	6	64	1
145	2018	1	Government	2017	1	0	31.9		1.535303406	2	1	1	4	3	1	6	65	1
145	2019	1	Government	2017	1	0	31.9		1.535303406	2	1	1	4	3	1	6	66	1
146	2016	1	Government	2016	1	0	31.9	0	1.535303406	3	1	1	5	0	0	1	74	1
146	2017	1	Government	2016	1	0	31.9	24	1.535303406	3	1	1	5	0	0	1	75	1
146	2018	1	Government	2016	1	0	31.9		1.535303406	3	1	1	5	0	0	1	76	1
146	2019	1	Government	2016	1	0	31.9		1.535303406	3	1	1	5	0	0	1	77	1
147	2016	1	Government	2017	0	0	31.9	0	1.535303406	2	1	1	4	0	1	2	69	1
147	2017	1	Government	2017	1	0	31.9	24	1.535303406	2	1	1	4	0	1	2	70	1
147	2018	1	Government	2017	1	0	31.9		1.535303406	2	1	1	4	0	1	2	71	1
147	2019	1	Government	2017	1	0	31.9		1.535303406	2	1	1	4	0	1	2	72	1
148	2016	1	Government	2017	0	0	31.9	0	1.535303406	2	1	1	3	1	0	3	48	1
148	2017	1	Government	2017	1	0	31.9	24	1.535303406	2	1	1	3	1	0	3	49	1
148	2018	1	Government	2017	1	0	31.9		1.535303406	2	1	1	3	1	0	3	50	1
148	2019	1	Government	2017	1	0	31.9		1.535303406	2	1	1	3	1	0	3	51	1
149	2016	1	Government	2019	0	0	31.9	0	1.535303406	3	1	1	5	0	0	1	80	1
149	2017	1	Government	2019	0	0	31.9	24	1.535303406	3	1	1	5	0	0	1	81	1
149	2018	1	Government	2019	0	0	31.9		1.535303406	3	1	1	5	0	0	1	82	1
149	2019	1	Government	2019	1	0	31.9		1.535303406	3	1	1	5	0	0	1	83	1
150	2016	1	Government	2016	1	0	31.9	0	1.535303406	2	1	1	5	2	1	5	58	1
150	2017	1	Government	2016	1	0	31.9	24	1.535303406	2	1	1	5	2	1	5	59	1
150	2018	1	Government	2016	1	0	31.9		1.535303406	2	1	1	5	2	1	5	60	1
150	2019	1	Government	2016	1	0	31.9		1.535303406	2	1	1	5	2	1	5	61	1
151	2016	1	Government	2017	0	0	31.9	0	1.535303406	2	1	1	5	3	1	6	75	1
151	2017	1	Government	2017	1	0	31.9	24	1.535303406	2	1	1	5	3	1	6	76	1
151	2018	1	Government	2017	1	0	31.9		1.535303406	2	1	1	5	3	1	6	77	1
151	2019	1	Government	2017	1	0	31.9		1.535303406	2	1	1	5	3	1	6	78	1
152	2016	0	1	2018	0	0	31.9	0	1.535303406	2	1	1	4	0	1	3	58	1
152	2017	0	1	2018	0	0	31.9	24	1.535303406	2	1	1	4	0	1	3	59	1
152	2018	0	1	2018	1	0	31.9		1.535303406	2	1	1	4	0	1	3	60	1
152	2019	0	1	2018	1	0	31.9		1.535303406	2	1	1	4	0	1	3	61	1
153	2016	1	Government	2019	0	0	31.9	0	1.535303406	3	1	1	5	0	0	1	77	1
153	2017	1	Government	2019	0	0	31.9	24	1.535303406	3	1	1	5	0	0	1	78	1
153	2018	1	Government	2019	0	0	31.9		1.535303406	3	1	1	5	0	0	1	79	1
153	2019	1	Government	2019	1	0	31.9		1.535303406	3	1	1	5	0	0	1	80	1
154	2016	1	Government	2016	1	0	31.9	0	1.535303406	3	1	1	5	0	0	1	81	1
154	2017	1	Government	2016	1	0	31.9	24	1.535303406	3	1	1	5	0	0	1	82	1
154	2018	1	Government	2016	1	0	31.9		1.535303406	3	1	1	5	0	0	1	83	1
154	2019	1	Government	2016	1	0	31.9		1.535303406	3	1	1	5	0	0	1	84	1
155	2016	1	Government	2019	0	0	31.9	0	1.535303406	1	0	1	5	0	1	1	79	1
155	2017	1	Government	2019	0	0	31.9	24	1.535303406	1	0	1	5	0	1	1	80	1
155	2018	1	Government	2019	0	0	31.9		1.535303406	1	0	1	5	0	1	1	81	1
155	2019	1	Government	2019	1	0	31.9		1.535303406	1	0	1	5	0	1	1	82	1
156	2016	1	Government	2019	0	0	31.9	0	1.535303406	3	1	1	4	0	0	1	62	1
156	2017	1	Government	2019	0	0	31.9	24	1.535303406	3	1	1	4	0	0	1	63	1
156	2018	1	Government	2019	0	0	31.9		1.535303406	3	1	1	4	0	0	1	64	1
156	2019	1	Government	2019	1	0	31.9		1.535303406	3	1	1	4	0	0	1	65	1
157	2016	1	Government	2019	0	0	31.9	0	1.535303406	3	1	1	5	0	0	1	67	1
157	2017	1	Government	2019	0	0	31.9	24	1.535303406	3	1	1	5	0	0	1	68	1
157	2018	1	Government	2019	0	0	31.9		1.535303406	3	1	1	5	0	0	1	69	1
157	2019	1	Government	2019	1	0	31.9		1.535303406	3	1	1	5	0	0	1	70	1
158	2016	1	Government	2017	0	0	31.9	0	1.535303406	1	0	1	4	0	0	2	69	1
158	2017	1	Government	2017	1	0	31.9	24	1.535303406	1	0	1	4	0	0	2	70	1
158	2018	1	Government	2017	1	0	31.9		1.535303406	1	0	1	4	0	0	2	71	1
158	2019	1	Government	2017	1	0	31.9		1.535303406	1	0	1	4	0	0	2	72	1
159	2016	1	Government	2016	1	0	31.9	0	1.535303406	2	1	1	4	1	0	2	58	1
159	2017	1	Government	2016	1	0	31.9	24	1.535303406	2	1	1	4	1	0	2	59	1
159	2018	1	Government	2016	1	0	31.9		1.535303406	2	1	1	4	1	0	2	60	1
159	2019	1	Government	2016	1	0	31.9		1.535303406	2	1	1	4	1	0	2	61	1
160	2016	1	Government	2016	1	0	31.9	0	1.535303406	3	1	1	4	0	0	1	68	1
160	2017	1	Government	2016	1	0	31.9	24	1.535303406	3	1	1	4	0	0	1	69	1
160	2018	1	Government	2016	1	0	31.9		1.535303406	3	1	1	4	0	0	1	70	1
160	2019	1	Government	2016	1	0	31.9		1.535303406	3	1	1	4	0	0	1	71	1
161	2016	1	Government	2018	0	0	31.9	0	1.535303406	2	1	1	3	2	1	5	35	1
161	2017	1	Government	2018	0	0	31.9	24	1.535303406	2	1	1	3	2	1	5	36	1
161	2018	1	Government	2018	1	0	31.9		1.535303406	2	1	1	3	2	1	5	37	1
161	2019	1	Government	2018	1	0	31.9		1.535303406	2	1	1	3	2	1	5	38	1
162	2016	1	Government	2019	0	0	31.9	0	1.535303406	1	0	1	5	0	0	1	85	1
162	2017	1	Government	2019	0	0	31.9	24	1.535303406	1	0	1	5	0	0	1	86	1
162	2018	1	Government	2019	0	0	31.9		1.535303406	1	0	1	5	0	0	1	87	1
162	2019	1	Government	2019	1	0	31.9		1.535303406	1	0	1	5	0	0	1	88	1
163	2016	1	Government	2016	1	0	31.9	0	1.535303406	3	1	1	4	0	0	1	76	1
163	2017	1	Government	2016	1	0	31.9	24	1.535303406	3	1	1	4	0	0	1	77	1
163	2018	1	Government	2016	1	0	31.9		1.535303406	3	1	1	4	0	0	1	78	1
163	2019	1	Government	2016	1	0	31.9		1.535303406	3	1	1	4	0	0	1	79	1
164	2016	1	Government	2019	0	0	31.9	0	1.535303406	3	1	1	4	0	0	1	60	1
164	2017	1	Government	2019	0	0	31.9	24	1.535303406	3	1	1	4	0	0	1	61	1
164	2018	1	Government	2019	0	0	31.9		1.535303406	3	1	1	4	0	0	1	62	1
164	2019	1	Government	2019	1	0	31.9		1.535303406	3	1	1	4	0	0	1	63	1
165	2016	1	Government	2019	0	0	31.9	0	1.535303406	2	1	1	4	0	0	1	48	1
165	2017	1	Government	2019	0	0	31.9	24	1.535303406	2	1	1	4	0	0	1	49	1
165	2018	1	Government	2019	0	0	31.9		1.535303406	2	1	1	4	0	0	1	50	1
165	2019	1	Government	2019	1	0	31.9		1.535303406	2	1	1	4	0	0	1	51	1
166	2016	1	Government	2018	0	0	31.9	0	1.535303406	2	1	1	4	0	0	3	52	1
166	2017	1	Government	2018	0	0	31.9	24	1.535303406	2	1	1	4	0	0	3	53	1
166	2018	1	Government	2018	1	0	31.9		1.535303406	2	1	1	4	0	0	3	54	1
166	2019	1	Government	2018	1	0	31.9		1.535303406	2	1	1	4	0	0	3	55	1
167	2016	1	Government	2016	1	0	31.9	0	1.535303406	3	1	1	5	0	1	1	80	1
167	2017	1	Government	2016	1	0	31.9	24	1.535303406	3	1	1	5	0	1	1	81	1
167	2018	1	Government	2016	1	0	31.9		1.535303406	3	1	1	5	0	1	1	82	1
167	2019	1	Government	2016	1	0	31.9		1.535303406	3	1	1	5	0	1	1	83	1
168	2016	1	Government	2018	0	0	31.9	0	1.535303406	2	1	1	3	2	1	3	28	1
168	2017	1	Government	2018	0	0	31.9	24	1.535303406	2	1	1	3	2	1	3	29	1
168	2018	1	Government	2018	1	0	31.9		1.535303406	2	1	1	3	2	1	3	30	1
168	2019	1	Government	2018	1	0	31.9		1.535303406	2	1	1	3	2	1	3	31	1
169	2016	1	Government	2019	0	0	37.1	82.8	1.693572841	3	1	1	4	0	0	1	61	1
169	2017	1	Government	2019	0	0	37.1	120.6	1.693572841	3	1	1	4	0	0	1	62	1
169	2018	1	Government	2019	0	0	37.1		1.693572841	3	1	1	4	0	0	1	63	1
169	2019	1	Government	2019	1	0	37.1		1.693572841	3	1	1	4	0	0	1	64	1
170	2016	1	Government	2017	0	0	37.1	82.8	1.693572841	2	1	1	3	2	0	5	36	1
170	2017	1	Government	2017	1	0	37.1	120.6	1.693572841	2	1	1	3	2	0	5	37	1
170	2018	1	Government	2017	1	0	37.1		1.693572841	2	1	1	3	2	0	5	38	1
170	2019	1	Government	2017	1	0	37.1		1.693572841	2	1	1	3	2	0	5	39	1
171	2016	1	Government	2017	0	0	37.1	82.8	1.693572841	2	1	1	4	1	0	5	65	1
171	2017	1	Government	2017	1	0	37.1	120.6	1.693572841	2	1	1	4	1	0	5	66	1
171	2018	1	Government	2017	1	0	37.1		1.693572841	2	1	1	4	1	0	5	67	1
171	2019	1	Government	2017	1	0	37.1		1.693572841	2	1	1	4	1	0	5	68	1
172	2016	1	Government	2019	0	0	37.1	82.8	1.693572841	3	1	1	5	0	0	1	68	1
172	2017	1	Government	2019	0	0	37.1	120.6	1.693572841	3	1	1	5	0	0	1	69	1
172	2018	1	Government	2019	0	0	37.1		1.693572841	3	1	1	5	0	0	1	70	1
172	2019	1	Government	2019	1	0	37.1		1.693572841	3	1	1	5	0	0	1	71	1
173	2016	1	Government	2016	1	0	37.1	82.8	1.693572841	3	1	1	5	0	0	1	82	1
173	2017	1	Government	2016	1	0	37.1	120.6	1.693572841	3	1	1	5	0	0	1	83	1
173	2018	1	Government	2016	1	0	37.1		1.693572841	3	1	1	5	0	0	1	84	1
173	2019	1	Government	2016	1	0	37.1		1.693572841	3	1	1	5	0	0	1	85	1
174	2016	1	Government	2019	0	0	37.1	82.8	1.693572841	3	1	1	5	0	0	1	73	1
174	2017	1	Government	2019	0	0	37.1	120.6	1.693572841	3	1	1	5	0	0	1	74	1
174	2018	1	Government	2019	0	0	37.1		1.693572841	3	1	1	5	0	0	1	75	1
174	2019	1	Government	2019	1	0	37.1		1.693572841	3	1	1	5	0	0	1	76	1
175	2016	1	Government	2018	0	0	37.1	82.8	1.693572841	2	1	1	4	1	0	2	53	1
175	2017	1	Government	2018	0	0	37.1	120.6	1.693572841	2	1	1	4	1	0	2	54	1
175	2018	1	Government	2018	1	0	37.1		1.693572841	2	1	1	4	1	0	2	55	1
175	2019	1	Government	2018	1	0	37.1		1.693572841	2	1	1	4	1	0	2	56	1
176	2016	1	Government	2019	0	0	37.1	82.8	1.693572841	2	1	1	5	0	0	2	75	1
176	2017	1	Government	2019	0	0	37.1	120.6	1.693572841	2	1	1	5	0	0	2	76	1
176	2018	1	Government	2019	0	0	37.1		1.693572841	2	1	1	5	0	0	2	77	1
176	2019	1	Government	2019	1	0	37.1		1.693572841	2	1	1	5	0	0	2	78	1
177	2016	1	Government	2018	0	0	37.1	82.8	1.693572841	2	1	1	4	1	1	5	67	1
177	2017	1	Government	2018	0	0	37.1	120.6	1.693572841	2	1	1	4	1	1	5	68	1
177	2018	1	Government	2018	1	0	37.1		1.693572841	2	1	1	4	1	1	5	69	1
177	2019	1	Government	2018	1	0	37.1		1.693572841	2	1	1	4	1	1	5	70	1
178	2016	1	Government	2018	0	0	37.1	82.8	1.693572841	2	1	1	4	1	0	3	78	1
178	2017	1	Government	2018	0	0	37.1	120.6	1.693572841	2	1	1	4	1	0	3	79	1
178	2018	1	Government	2018	1	0	37.1		1.693572841	2	1	1	4	1	0	3	80	1
178	2019	1	Government	2018	1	0	37.1		1.693572841	2	1	1	4	1	0	3	81	1
179	2016	1	Government	2017	0	0	37.1	82.8	1.693572841	2	1	1	4	1	0	3	60	1
179	2017	1	Government	2017	1	0	37.1	120.6	1.693572841	2	1	1	4	1	0	3	61	1
179	2018	1	Government	2017	1	0	37.1		1.693572841	2	1	1	4	1	0	3	62	1
179	2019	1	Government	2017	1	0	37.1		1.693572841	2	1	1	4	1	0	3	63	1
180	2016	1	Government	2016	1	0	37.1	82.8	1.693572841	3	1	1	5	0	0	1	72	1
180	2017	1	Government	2016	1	0	37.1	120.6	1.693572841	3	1	1	5	0	0	1	73	1
180	2018	1	Government	2016	1	0	37.1		1.693572841	3	1	1	5	0	0	1	74	1
180	2019	1	Government	2016	1	0	37.1		1.693572841	3	1	1	5	0	0	1	75	1
181	2016	1	Government	2017	0	0	37.1	82.8	1.693572841	2	1	1	3	2	0	3	46	1
181	2017	1	Government	2017	1	0	37.1	120.6	1.693572841	2	1	1	3	2	0	3	47	1
181	2018	1	Government	2017	1	0	37.1		1.693572841	2	1	1	3	2	0	3	48	1
181	2019	1	Government	2017	1	0	37.1		1.693572841	2	1	1	3	2	0	3	49	1
182	2016	1	Government	2019	0	0	37.1	82.8	1.693572841	2	1	1	4	1	0	2	43	1
182	2017	1	Government	2019	0	0	37.1	120.6	1.693572841	2	1	1	4	1	0	2	44	1
182	2018	1	Government	2019	0	0	37.1		1.693572841	2	1	1	4	1	0	2	45	1
182	2019	1	Government	2019	1	0	37.1		1.693572841	2	1	1	4	1	0	2	46	1
183	2016	1	Government	2019	0	0	37.1	82.8	1.693572841	3	1	1	5	0	0	1	73	1
183	2017	1	Government	2019	0	0	37.1	120.6	1.693572841	3	1	1	5	0	0	1	74	1
183	2018	1	Government	2019	0	0	37.1		1.693572841	3	1	1	5	0	0	1	75	1
183	2019	1	Government	2019	1	0	37.1		1.693572841	3	1	1	5	0	0	1	76	1
184	2016	1	Government	2017	0	0	37.1	82.8	1.693572841	2	1	1	3	2	0	4	45	1
184	2017	1	Government	2017	1	0	37.1	120.6	1.693572841	2	1	1	3	2	0	4	46	1
184	2018	1	Government	2017	1	0	37.1		1.693572841	2	1	1	3	2	0	4	47	1
184	2019	1	Government	2017	1	0	37.1		1.693572841	2	1	1	3	2	0	4	48	1
185	2016	1	Government	2018	0	0	37.1	82.8	1.693572841	2	1	1	4	1	0	3	77	1
185	2017	1	Government	2018	0	0	37.1	120.6	1.693572841	2	1	1	4	1	0	3	78	1
185	2018	1	Government	2018	1	0	37.1		1.693572841	2	1	1	4	1	0	3	79	1
185	2019	1	Government	2018	1	0	37.1		1.693572841	2	1	1	4	1	0	3	80	1
186	2016	1	Government	2018	0	0	37.1	82.8	1.693572841	3	1	1	4	0	0	2	65	1
186	2017	1	Government	2018	0	0	37.1	120.6	1.693572841	3	1	1	4	0	0	2	66	1
186	2018	1	Government	2018	1	0	37.1		1.693572841	3	1	1	4	0	0	2	67	1
186	2019	1	Government	2018	1	0	37.1		1.693572841	3	1	1	4	0	0	2	68	1
187	2016	1	Government	2017	0	0	37.1	82.8	1.693572841	2	1	1	4	1	0	5	61	1
187	2017	1	Government	2017	1	0	37.1	120.6	1.693572841	2	1	1	4	1	0	5	62	1
187	2018	1	Government	2017	1	0	37.1		1.693572841	2	1	1	4	1	0	5	63	1
187	2019	1	Government	2017	1	0	37.1		1.693572841	2	1	1	4	1	0	5	64	1
188	2016	1	Government	2016	1	0	37.1	82.8	1.693572841	3	1	1	4	0	0	1	64	1
188	2017	1	Government	2016	1	0	37.1	120.6	1.693572841	3	1	1	4	0	0	1	65	1
188	2018	1	Government	2016	1	0	37.1		1.693572841	3	1	1	4	0	0	1	66	1
188	2019	1	Government	2016	1	0	37.1		1.693572841	3	1	1	4	0	0	1	67	1
189	2016	1	Government	2019	0	0	37.1	82.8	1.693572841	3	1	1	5	0	0	1	76	1
189	2017	1	Government	2019	0	0	37.1	120.6	1.693572841	3	1	1	5	0	0	1	77	1
189	2018	1	Government	2019	0	0	37.1		1.693572841	3	1	1	5	0	0	1	78	1
189	2019	1	Government	2019	1	0	37.1		1.693572841	3	1	1	5	0	0	1	79	1
190	2016	1	Government	2019	0	0	37.1	82.8	1.693572841	2	1	1	5	0	0	2	76	1
190	2017	1	Government	2019	0	0	37.1	120.6	1.693572841	2	1	1	5	0	0	2	77	1
190	2018	1	Government	2019	0	0	37.1		1.693572841	2	1	1	5	0	0	2	78	1
190	2019	1	Government	2019	1	0	37.1		1.693572841	2	1	1	5	0	0	2	79	1
191	2016	1	Government	2016	1	0	37.1	82.8	1.693572841	3	1	1	5	0	0	1	89	1
191	2017	1	Government	2016	1	0	37.1	120.6	1.693572841	3	1	1	5	0	0	1	90	1
191	2018	1	Government	2016	1	0	37.1		1.693572841	3	1	1	5	0	0	1	91	1
191	2019	1	Government	2016	1	0	37.1		1.693572841	3	1	1	5	0	0	1	92	1
192	2016	1	Government	2017	0	0	37.1	82.8	1.693572841	2	1	1	3	2	0	5	58	1
192	2017	1	Government	2017	1	0	37.1	120.6	1.693572841	2	1	1	3	2	0	5	59	1
192	2018	1	Government	2017	1	0	37.1		1.693572841	2	1	1	3	2	0	5	60	1
192	2019	1	Government	2017	1	0	37.1		1.693572841	2	1	1	3	2	0	5	61	1
193	2016	1	Government	2019	0	0	37.1	82.8	1.693572841	3	1	1	5	0	1	1	75	1
193	2017	1	Government	2019	0	0	37.1	120.6	1.693572841	3	1	1	5	0	1	1	76	1
193	2018	1	Government	2019	0	0	37.1		1.693572841	3	1	1	5	0	1	1	77	1
193	2019	1	Government	2019	1	0	37.1		1.693572841	3	1	1	5	0	1	1	78	1
194	2016	1	Government	2019	0	0	37.1	82.8	1.693572841	3	1	1	4	0	0	1	70	1
194	2017	1	Government	2019	0	0	37.1	120.6	1.693572841	3	1	1	4	0	0	1	71	1
194	2018	1	Government	2019	0	0	37.1		1.693572841	3	1	1	4	0	0	1	72	1
194	2019	1	Government	2019	1	0	37.1		1.693572841	3	1	1	4	0	0	1	73	1
195	2016	1	Government	2018	0	0	37.1	82.8	1.693572841	2	1	1	3	2	0	5	44	1
195	2017	1	Government	2018	0	0	37.1	120.6	1.693572841	2	1	1	3	2	0	5	45	1
195	2018	1	Government	2018	1	0	37.1		1.693572841	2	1	1	3	2	0	5	46	1
195	2019	1	Government	2018	1	0	37.1		1.693572841	2	1	1	3	2	0	5	47	1
196	2016	1	Government	2018	0	0	37.1	82.8	1.693572841	2	1	1	4	1	0	2	57	1
196	2017	1	Government	2018	0	0	37.1	120.6	1.693572841	2	1	1	4	1	0	2	58	1
196	2018	1	Government	2018	1	0	37.1		1.693572841	2	1	1	4	1	0	2	59	1
196	2019	1	Government	2018	1	0	37.1		1.693572841	2	1	1	4	1	0	2	60	1
197	2016	1	Government	2019	0	0	37.1	82.8	1.693572841	3	1	1	5	0	0	1	65	1
197	2017	1	Government	2019	0	0	37.1	120.6	1.693572841	3	1	1	5	0	0	1	66	1
197	2018	1	Government	2019	0	0	37.1		1.693572841	3	1	1	5	0	0	1	67	1
197	2019	1	Government	2019	1	0	37.1		1.693572841	3	1	1	5	0	0	1	68	1
198	2016	1	Government	2017	0	0	37.1	82.8	1.693572841	2	1	1	4	2	0	3	61	1
198	2017	1	Government	2017	1	0	37.1	120.6	1.693572841	2	1	1	4	2	0	3	62	1
198	2018	1	Government	2017	1	0	37.1		1.693572841	2	1	1	4	2	0	3	63	1
198	2019	1	Government	2017	1	0	37.1		1.693572841	2	1	1	4	2	0	3	64	1
199	2016	1	Government	2019	0	0	37.1	82.8	1.693572841	3	1	1	4	0	0	1	61	1
199	2017	1	Government	2019	0	0	37.1	120.6	1.693572841	3	1	1	4	0	0	1	62	1
199	2018	1	Government	2019	0	0	37.1		1.693572841	3	1	1	4	0	0	1	63	1
199	2019	1	Government	2019	1	0	37.1		1.693572841	3	1	1	4	0	0	1	64	1
200	2016	1	Government	2016	1	0	37.1	82.8	1.693572841	1	0	1	3	2	0	3	46	0
200	2017	1	Government	2016	1	0	37.1	120.6	1.693572841	1	0	1	3	2	0	3	47	0
200	2018	1	Government	2016	1	0	37.1		1.693572841	1	0	1	3	2	0	3	48	0
200	2019	1	Government	2016	1	0	37.1		1.693572841	1	0	1	3	2	0	3	49	0
201	2016	1	Government	2019	0	0	37.1	82.8	1.693572841	3	1	1	4	0	0	1	63	1
201	2017	1	Government	2019	0	0	37.1	120.6	1.693572841	3	1	1	4	0	0	1	64	1
201	2018	1	Government	2019	0	0	37.1		1.693572841	3	1	1	4	0	0	1	65	1
201	2019	1	Government	2019	1	0	37.1		1.693572841	3	1	1	4	0	0	1	66	1
202	2016	1	Government	2018	0	0	37.1	82.8	1.693572841	3	1	1	5	0	0	1	73	1
202	2017	1	Government	2018	0	0	37.1	120.6	1.693572841	3	1	1	5	0	0	1	74	1
202	2018	1	Government	2018	1	0	37.1		1.693572841	3	1	1	5	0	0	1	75	1
202	2019	1	Government	2018	1	0	37.1		1.693572841	3	1	1	5	0	0	1	76	1
203	2016	1	Government	2018	0	0	37.1	82.8	1.693572841	3	1	1	5	0	0	1	73	1
203	2017	1	Government	2018	0	0	37.1	120.6	1.693572841	3	1	1	5	0	0	1	74	1
203	2018	1	Government	2018	1	0	37.1		1.693572841	3	1	1	5	0	0	1	75	1
203	2019	1	Government	2018	1	0	37.1		1.693572841	3	1	1	5	0	0	1	76	1
204	2016	1	Government	2016	1	0	37.1	82.8	1.693572841	2	1	1	4	2	1	4	51	1
204	2017	1	Government	2016	1	0	37.1	120.6	1.693572841	2	1	1	4	2	1	4	52	1
204	2018	1	Government	2016	1	0	37.1		1.693572841	2	1	1	4	2	1	4	53	1
204	2019	1	Government	2016	1	0	37.1		1.693572841	2	1	1	4	2	1	4	54	1
205	2016	1	Government	2019	0	0	37.1	82.8	1.693572841	2	1	1	3	0	0	1	20	1
205	2017	1	Government	2019	0	0	37.1	120.6	1.693572841	2	1	1	3	0	0	1	21	1
205	2018	1	Government	2019	0	0	37.1		1.693572841	2	1	1	3	0	0	1	22	1
205	2019	1	Government	2019	1	0	37.1		1.693572841	2	1	1	3	0	0	1	23	1
206	2016	1	Government	2019	0	0	37.1	82.8	1.693572841	1	0	1	4	1	0	2	61	1
206	2017	1	Government	2019	0	0	37.1	120.6	1.693572841	1	0	1	4	1	0	2	62	1
206	2018	1	Government	2019	0	0	37.1		1.693572841	1	0	1	4	1	0	2	63	1
206	2019	1	Government	2019	1	0	37.1		1.693572841	1	0	1	4	1	0	2	64	1
207	2016	1	Government	2018	0	0	37.1	82.8	1.693572841	2	1	1	4	1	0	1	59	1
207	2017	1	Government	2018	0	0	37.1	120.6	1.693572841	2	1	1	4	1	0	1	60	1
207	2018	1	Government	2018	1	0	37.1		1.693572841	2	1	1	4	1	0	1	61	1
207	2019	1	Government	2018	1	0	37.1		1.693572841	2	1	1	4	1	0	1	62	1
208	2016	1	Government	2018	0	0	37.1	82.8	1.693572841	1	0	1	4	1	0	1	60	1
208	2017	1	Government	2018	0	0	37.1	120.6	1.693572841	1	0	1	4	1	0	1	61	1
208	2018	1	Government	2018	1	0	37.1		1.693572841	1	0	1	4	1	0	1	62	1
208	2019	1	Government	2018	1	0	37.1		1.693572841	1	0	1	4	1	0	1	63	1
209	2016	1	Government	2019	0	0	37.1	82.8	1.693572841	3	1	1	4	0	0	1	69	1
209	2017	1	Government	2019	0	0	37.1	120.6	1.693572841	3	1	1	4	0	0	1	70	1
209	2018	1	Government	2019	0	0	37.1		1.693572841	3	1	1	4	0	0	1	71	1
209	2019	1	Government	2019	1	0	37.1		1.693572841	3	1	1	4	0	0	1	72	1
210	2016	1	Government	2019	0	0	37.1	82.8	1.693572841	3	1	1	4	0	0	2	63	1
210	2017	1	Government	2019	0	0	37.1	120.6	1.693572841	3	1	1	4	0	0	2	64	1
210	2018	1	Government	2019	0	0	37.1		1.693572841	3	1	1	4	0	0	2	65	1
210	2019	1	Government	2019	1	0	37.1		1.693572841	3	1	1	4	0	0	2	66	1
211	2016	1	Government	2016	1	0	37.1	82.8	1.693572841	1	0	1	4	1	0	2	50	1
211	2017	1	Government	2016	1	0	37.1	120.6	1.693572841	1	0	1	4	1	0	2	51	1
211	2018	1	Government	2016	1	0	37.1		1.693572841	1	0	1	4	1	0	2	52	1
211	2019	1	Government	2016	1	0	37.1		1.693572841	1	0	1	4	1	0	2	53	1
212	2016	1	Government	2017	0	0	37.1	82.8	1.693572841	1	0	1	4	0	0	2	67	1
212	2017	1	Government	2017	1	0	37.1	120.6	1.693572841	1	0	1	4	0	0	2	68	1
212	2018	1	Government	2017	1	0	37.1		1.693572841	1	0	1	4	0	0	2	69	1
212	2019	1	Government	2017	1	0	37.1		1.693572841	1	0	1	4	0	0	2	70	1
213	2016	1	Government	2018	0	0	37.1	82.8	1.693572841	2	1	1	4	0	0	1	54	1
213	2017	1	Government	2018	0	0	37.1	120.6	1.693572841	2	1	1	4	0	0	1	55	1
213	2018	1	Government	2018	1	0	37.1		1.693572841	2	1	1	4	0	0	1	56	1
213	2019	1	Government	2018	1	0	37.1		1.693572841	2	1	1	4	0	0	1	57	1
214	2016	1	Government	2016	1	0	37.1	82.8	1.693572841	3	1	1	4	0	0	1	75	1
214	2017	1	Government	2016	1	0	37.1	120.6	1.693572841	3	1	1	4	0	0	1	76	1
214	2018	1	Government	2016	1	0	37.1		1.693572841	3	1	1	4	0	0	1	77	1
214	2019	1	Government	2016	1	0	37.1		1.693572841	3	1	1	4	0	0	1	78	1
215	2016	1	Government	2019	0	0	37.1	82.8	1.693572841	3	1	1	5	0	0	1	74	1
215	2017	1	Government	2019	0	0	37.1	120.6	1.693572841	3	1	1	5	0	0	1	75	1
215	2018	1	Government	2019	0	0	37.1		1.693572841	3	1	1	5	0	0	1	76	1
215	2019	1	Government	2019	1	0	37.1		1.693572841	3	1	1	5	0	0	1	77	1
216	2016	1	Government	2018	0	0	37.1	82.8	1.693572841	2	1	1	3	1	1	2	16	1
216	2017	1	Government	2018	0	0	37.1	120.6	1.693572841	2	1	1	3	1	1	2	17	1
216	2018	1	Government	2018	1	0	37.1		1.693572841	2	1	1	3	1	1	2	18	1
216	2019	1	Government	2018	1	0	37.1		1.693572841	2	1	1	3	1	1	2	19	1
217	2016	1	Government	2018	0	0	37.1	82.8	1.693572841	3	1	1	5	0	0	1	72	1
217	2017	1	Government	2018	0	0	37.1	120.6	1.693572841	3	1	1	5	0	0	1	73	1
217	2018	1	Government	2018	1	0	37.1		1.693572841	3	1	1	5	0	0	1	74	1
217	2019	1	Government	2018	1	0	37.1		1.693572841	3	1	1	5	0	0	1	75	1
218	2016	1	Government	2017	0	0	37.1	82.8	1.693572841	2	1	1	4	1	1	2	58	1
218	2017	1	Government	2017	1	0	37.1	120.6	1.693572841	2	1	1	4	1	1	2	59	1
218	2018	1	Government	2017	1	0	37.1		1.693572841	2	1	1	4	1	1	2	60	1
218	2019	1	Government	2017	1	0	37.1		1.693572841	2	1	1	4	1	1	2	61	1
219	2016	1	Government	2018	0	0	37.1	82.8	1.693572841	2	1	1	3	2	0	5	36	1
219	2017	1	Government	2018	0	0	37.1	120.6	1.693572841	2	1	1	3	2	0	5	37	1
219	2018	1	Government	2018	1	0	37.1		1.693572841	2	1	1	3	2	0	5	38	1
219	2019	1	Government	2018	1	0	37.1		1.693572841	2	1	1	3	2	0	5	39	1
220	2016	1	Government	2017	0	0	37.1	82.8	1.693572841	2	1	1	3	1	0	3	43	1
220	2017	1	Government	2017	1	0	37.1	120.6	1.693572841	2	1	1	3	1	0	3	44	1
220	2018	1	Government	2017	1	0	37.1		1.693572841	2	1	1	3	1	0	3	45	1
220	2019	1	Government	2017	1	0	37.1		1.693572841	2	1	1	3	1	0	3	46	1
221	2016	1	Government	2018	0	0	37.1	82.8	1.693572841	2	1	1	3	2	1	4	39	1
221	2017	1	Government	2018	0	0	37.1	120.6	1.693572841	2	1	1	3	2	1	4	40	1
221	2018	1	Government	2018	1	0	37.1		1.693572841	2	1	1	3	2	1	4	41	1
221	2019	1	Government	2018	1	0	37.1		1.693572841	2	1	1	3	2	1	4	42	1
222	2016	1	Government	2017	0	0	37.1	82.8	1.693572841	2	1	1	3	2	0	4	40	1
222	2017	1	Government	2017	1	0	37.1	120.6	1.693572841	2	1	1	3	2	0	4	41	1
222	2018	1	Government	2017	1	0	37.1		1.693572841	2	1	1	3	2	0	4	42	1
222	2019	1	Government	2017	1	0	37.1		1.693572841	2	1	1	3	2	0	4	43	1
223	2016	1	Government	2017	0	0	37.1	82.8	1.693572841	2	1	1	5	0	0	1	80	1
223	2017	1	Government	2017	1	0	37.1	120.6	1.693572841	2	1	1	5	0	0	1	81	1
223	2018	1	Government	2017	1	0	37.1		1.693572841	2	1	1	5	0	0	1	82	1
223	2019	1	Government	2017	1	0	37.1		1.693572841	2	1	1	5	0	0	1	83	1
224	2016	1	Government	2017	0	0	37.1	82.8	1.693572841	2	1	1	3	2	1	3	44	1
224	2017	1	Government	2017	1	0	37.1	120.6	1.693572841	2	1	1	3	2	1	3	45	1
224	2018	1	Government	2017	1	0	37.1		1.693572841	2	1	1	3	2	1	3	46	1
224	2019	1	Government	2017	1	0	37.1		1.693572841	2	1	1	3	2	1	3	47	1
225	2016	1	Government	2019	0	0	37.1	82.8	1.693572841	1	0	1	3	2	0	3	31	0
225	2017	1	Government	2019	0	0	37.1	120.6	1.693572841	1	0	1	3	2	0	3	32	0
225	2018	1	Government	2019	0	0	37.1		1.693572841	1	0	1	3	2	0	3	33	0
225	2019	1	Government	2019	1	0	37.1		1.693572841	1	0	1	3	2	0	3	34	0
226	2016	1	Government	2018	0	0	37.1	82.8	1.693572841	2	1	1	3	2	0	3	42	1
226	2017	1	Government	2018	0	0	37.1	120.6	1.693572841	2	1	1	3	2	0	3	43	1
226	2018	1	Government	2018	1	0	37.1		1.693572841	2	1	1	3	2	0	3	44	1
226	2019	1	Government	2018	1	0	37.1		1.693572841	2	1	1	3	2	0	3	45	1
227	2016	1	Government	2018	0	0	37.1	82.8	1.693572841	2	1	1	4	2	0	4	41	1
227	2017	1	Government	2018	0	0	37.1	120.6	1.693572841	2	1	1	4	2	0	4	42	1
227	2018	1	Government	2018	1	0	37.1		1.693572841	2	1	1	4	2	0	4	43	1
227	2019	1	Government	2018	1	0	37.1		1.693572841	2	1	1	4	2	0	4	44	1
228	2016	1	Government	2019	0	0	37.1	82.8	1.693572841	3	1	1	4	0	0	1	69	1
228	2017	1	Government	2019	0	0	37.1	120.6	1.693572841	3	1	1	4	0	0	1	70	1
228	2018	1	Government	2019	0	0	37.1		1.693572841	3	1	1	4	0	0	1	71	1
228	2019	1	Government	2019	1	0	37.1		1.693572841	3	1	1	4	0	0	1	72	1
229	2016	1	Government	2017	0	0	37.1	82.8	1.693572841	2	1	1	4	1	0	3	50	1
229	2017	1	Government	2017	1	0	37.1	120.6	1.693572841	2	1	1	4	1	0	3	51	1
229	2018	1	Government	2017	1	0	37.1		1.693572841	2	1	1	4	1	0	3	52	1
229	2019	1	Government	2017	1	0	37.1		1.693572841	2	1	1	4	1	0	3	53	1
230	2016	1	Government	2017	0	0	37.1	82.8	1.693572841	2	1	1	4	2	0	5	58	1
230	2017	1	Government	2017	1	0	37.1	120.6	1.693572841	2	1	1	4	2	0	5	59	1
230	2018	1	Government	2017	1	0	37.1		1.693572841	2	1	1	4	2	0	5	60	1
230	2019	1	Government	2017	1	0	37.1		1.693572841	2	1	1	4	2	0	5	61	1
231	2016	1	Government	2017	0	0	37.1	82.8	1.693572841	1	0	1	4	2	0	4	50	1
231	2017	1	Government	2017	1	0	37.1	120.6	1.693572841	1	0	1	4	2	0	4	51	1
231	2018	1	Government	2017	1	0	37.1		1.693572841	1	0	1	4	2	0	4	52	1
231	2019	1	Government	2017	1	0	37.1		1.693572841	1	0	1	4	2	0	4	53	1
232	2016	1	Government	2019	0	0	37.1	82.8	1.693572841	3	1	1	5	0	0	1	73	1
232	2017	1	Government	2019	0	0	37.1	120.6	1.693572841	3	1	1	5	0	0	1	74	1
232	2018	1	Government	2019	0	0	37.1		1.693572841	3	1	1	5	0	0	1	75	1
232	2019	1	Government	2019	1	0	37.1		1.693572841	3	1	1	5	0	0	1	76	1
233	2016	1	Government	2017	0	0	37.1	82.8	1.693572841	2	1	1	4	3	0	6	52	1
233	2017	1	Government	2017	1	0	37.1	120.6	1.693572841	2	1	1	4	3	0	6	53	1
233	2018	1	Government	2017	1	0	37.1		1.693572841	2	1	1	4	3	0	6	54	1
233	2019	1	Government	2017	1	0	37.1		1.693572841	2	1	1	4	3	0	6	55	1
234	2016	1	Government	2018	0	0	37.1	82.8	1.693572841	3	1	1	4	0	0	2	63	1
234	2017	1	Government	2018	0	0	37.1	120.6	1.693572841	3	1	1	4	0	0	2	64	1
234	2018	1	Government	2018	1	0	37.1		1.693572841	3	1	1	4	0	0	2	65	1
234	2019	1	Government	2018	1	0	37.1		1.693572841	3	1	1	4	0	0	2	66	1
235	2016	1	Government	2019	0	0	37.1	82.8	1.693572841	3	1	1	5	0	0	1	74	1
235	2017	1	Government	2019	0	0	37.1	120.6	1.693572841	3	1	1	5	0	0	1	75	1
235	2018	1	Government	2019	0	0	37.1		1.693572841	3	1	1	5	0	0	1	76	1
235	2019	1	Government	2019	1	0	37.1		1.693572841	3	1	1	5	0	0	1	77	1
236	2016	1	Government	2019	0	0	37.1	82.8	1.693572841	1	0	1	3	1	0	2	44	1
236	2017	1	Government	2019	0	0	37.1	120.6	1.693572841	1	0	1	3	1	0	2	45	1
236	2018	1	Government	2019	0	0	37.1		1.693572841	1	0	1	3	1	0	2	46	1
236	2019	1	Government	2019	1	0	37.1		1.693572841	1	0	1	3	1	0	2	47	1
237	2016	1	Government	2016	1	0	37.1	82.8	1.693572841	2	1	1	4	2	0	3	53	1
237	2017	1	Government	2016	1	0	37.1	120.6	1.693572841	2	1	1	4	2	0	3	54	1
237	2018	1	Government	2016	1	0	37.1		1.693572841	2	1	1	4	2	0	3	55	1
237	2019	1	Government	2016	1	0	37.1		1.693572841	2	1	1	4	2	0	3	56	1
238	2016	1	Government	2019	0	0	37.1	82.8	1.693572841	1	0	1	4	1	0	3	71	1
238	2017	1	Government	2019	0	0	37.1	120.6	1.693572841	1	0	1	4	1	0	3	72	1
238	2018	1	Government	2019	0	0	37.1		1.693572841	1	0	1	4	1	0	3	73	1
238	2019	1	Government	2019	1	0	37.1		1.693572841	1	0	1	4	1	0	3	74	1
239	2016	1	Government	2017	0	0	37.1	82.8	1.693572841	1	0	1	5	0	0	1	59	1
239	2017	1	Government	2017	1	0	37.1	120.6	1.693572841	1	0	1	5	0	0	1	60	1
239	2018	1	Government	2017	1	0	37.1		1.693572841	1	0	1	5	0	0	1	61	1
239	2019	1	Government	2017	1	0	37.1		1.693572841	1	0	1	5	0	0	1	62	1
240	2016	1	Government	2019	0	0	37.1	82.8	1.693572841	3	1	1	5	0	0	1	73	1
240	2017	1	Government	2019	0	0	37.1	120.6	1.693572841	3	1	1	5	0	0	1	74	1
240	2018	1	Government	2019	0	0	37.1		1.693572841	3	1	1	5	0	0	1	75	1
240	2019	1	Government	2019	1	0	37.1		1.693572841	3	1	1	5	0	0	1	76	1
241	2016	1	Government	2018	0	0	37.1	82.8	1.693572841	3	1	1	4	0	0	1	65	1
241	2017	1	Government	2018	0	0	37.1	120.6	1.693572841	3	1	1	4	0	0	1	66	1
241	2018	1	Government	2018	1	0	37.1		1.693572841	3	1	1	4	0	0	1	67	1
241	2019	1	Government	2018	1	0	37.1		1.693572841	3	1	1	4	0	0	1	68	1
242	2016	1	Government	2017	0	0	37.1	82.8	1.693572841	2	1	1	3	1	0	3	35	1
242	2017	1	Government	2017	1	0	37.1	120.6	1.693572841	2	1	1	3	1	0	3	36	1
242	2018	1	Government	2017	1	0	37.1		1.693572841	2	1	1	3	1	0	3	37	1
242	2019	1	Government	2017	1	0	37.1		1.693572841	2	1	1	3	1	0	3	38	1
243	2016	1	Government	2018	0	0	37.1	82.8	1.693572841	2	1	1	5	1	0	5	59	1
243	2017	1	Government	2018	0	0	37.1	120.6	1.693572841	2	1	1	5	1	0	5	60	1
243	2018	1	Government	2018	1	0	37.1		1.693572841	2	1	1	5	1	0	5	61	1
243	2019	1	Government	2018	1	0	37.1		1.693572841	2	1	1	5	1	0	5	62	1
244	2016	1	Government	2018	0	0	37.1	82.8	1.693572841	3	1	1	5	0	0	1	73	1
244	2017	1	Government	2018	0	0	37.1	120.6	1.693572841	3	1	1	5	0	0	1	74	1
244	2018	1	Government	2018	1	0	37.1		1.693572841	3	1	1	5	0	0	1	75	1
244	2019	1	Government	2018	1	0	37.1		1.693572841	3	1	1	5	0	0	1	76	1
245	2016	1	Government	2016	1	0	37.1	82.8	1.693572841	1	0	1	4	0	0	1	60	1
245	2017	1	Government	2016	1	0	37.1	120.6	1.693572841	1	0	1	4	0	0	1	61	1
245	2018	1	Government	2016	1	0	37.1		1.693572841	1	0	1	4	0	0	1	62	1
245	2019	1	Government	2016	1	0	37.1		1.693572841	1	0	1	4	0	0	1	63	1
246	2016	1	Government	2019	0	0	37.1	82.8	1.693572841	1	0	1	5	0	0	2	76	1
246	2017	1	Government	2019	0	0	37.1	120.6	1.693572841	1	0	1	5	0	0	2	77	1
246	2018	1	Government	2019	0	0	37.1		1.693572841	1	0	1	5	0	0	2	78	1
246	2019	1	Government	2019	1	0	37.1		1.693572841	1	0	1	5	0	0	2	79	1
247	2016	1	Government	2019	0	0	37.1	82.8	1.693572841	2	1	1	4	0	0	2	64	1
247	2017	1	Government	2019	0	0	37.1	120.6	1.693572841	2	1	1	4	0	0	2	65	1
247	2018	1	Government	2019	0	0	37.1		1.693572841	2	1	1	4	0	0	2	66	1
247	2019	1	Government	2019	1	0	37.1		1.693572841	2	1	1	4	0	0	2	67	1
248	2016	1	Government	2019	0	0	37.1	82.8	1.693572841	3	1	1	5	0	0	1	78	1
248	2017	1	Government	2019	0	0	37.1	120.6	1.693572841	3	1	1	5	0	0	1	79	1
248	2018	1	Government	2019	0	0	37.1		1.693572841	3	1	1	5	0	0	1	80	1
248	2019	1	Government	2019	1	0	37.1		1.693572841	3	1	1	5	0	0	1	81	1
249	2016	1	Government	2019	0	0	37.1	82.8	1.693572841	3	1	1	5	0	0	1	71	1
249	2017	1	Government	2019	0	0	37.1	120.6	1.693572841	3	1	1	5	0	0	1	72	1
249	2018	1	Government	2019	0	0	37.1		1.693572841	3	1	1	5	0	0	1	73	1
249	2019	1	Government	2019	1	0	37.1		1.693572841	3	1	1	5	0	0	1	74	1
250	2016	1	Government	2019	0	0	37.1	82.8	1.693572841	3	1	1	5	0	0	1	75	1
250	2017	1	Government	2019	0	0	37.1	120.6	1.693572841	3	1	1	5	0	0	1	76	1
250	2018	1	Government	2019	0	0	37.1		1.693572841	3	1	1	5	0	0	1	77	1
250	2019	1	Government	2019	1	0	37.1		1.693572841	3	1	1	5	0	0	1	78	1
251	2016	1	Government	2019	0	0	37.1	82.8	1.693572841	3	1	1	4	0	0	1	63	1
251	2017	1	Government	2019	0	0	37.1	120.6	1.693572841	3	1	1	4	0	0	1	64	1
251	2018	1	Government	2019	0	0	37.1		1.693572841	3	1	1	4	0	0	1	65	1
251	2019	1	Government	2019	1	0	37.1		1.693572841	3	1	1	4	0	0	1	66	1
252	2016	1	Government	2016	1	0	37.1	82.8	1.693572841	3	1	1	5	0	0	1	76	1
252	2017	1	Government	2016	1	0	37.1	120.6	1.693572841	3	1	1	5	0	0	1	77	1
252	2018	1	Government	2016	1	0	37.1		1.693572841	3	1	1	5	0	0	1	78	1
252	2019	1	Government	2016	1	0	37.1		1.693572841	3	1	1	5	0	0	1	79	1
253	2016	1	Government	2017	0	0	37.1	82.8	1.693572841	2	1	1	3	1	0	5	34	1
253	2017	1	Government	2017	1	0	37.1	120.6	1.693572841	2	1	1	3	1	0	5	35	1
253	2018	1	Government	2017	1	0	37.1		1.693572841	2	1	1	3	1	0	5	36	1
253	2019	1	Government	2017	1	0	37.1		1.693572841	2	1	1	3	1	0	5	37	1
254	2016	1	Government	2018	0	0	37.1	82.8	1.693572841	2	1	1	3	0	0	2	28	1
254	2017	1	Government	2018	0	0	37.1	120.6	1.693572841	2	1	1	3	0	0	2	29	1
254	2018	1	Government	2018	1	0	37.1		1.693572841	2	1	1	3	0	0	2	30	1
254	2019	1	Government	2018	1	0	37.1		1.693572841	2	1	1	3	0	0	2	31	1
255	2016	1	Government	2019	0	0	37.1	82.8	1.693572841	3	1	1	5	0	1	1	75	1
255	2017	1	Government	2019	0	0	37.1	120.6	1.693572841	3	1	1	5	0	1	1	76	1
255	2018	1	Government	2019	0	0	37.1		1.693572841	3	1	1	5	0	1	1	77	1
255	2019	1	Government	2019	1	0	37.1		1.693572841	3	1	1	5	0	1	1	78	1
256	2016	1	Government	2018	0	0	37.1	82.8	1.693572841	2	1	1	5	0	1	2	62	1
256	2017	1	Government	2018	0	0	37.1	120.6	1.693572841	2	1	1	5	0	1	2	63	1
256	2018	1	Government	2018	1	0	37.1		1.693572841	2	1	1	5	0	1	2	64	1
256	2019	1	Government	2018	1	0	37.1		1.693572841	2	1	1	5	0	1	2	65	1
257	2016	1	Government	2017	0	0	37.1	82.8	1.693572841	2	1	1	5	2	0	5	73	1
257	2017	1	Government	2017	1	0	37.1	120.6	1.693572841	2	1	1	5	2	0	5	74	1
257	2018	1	Government	2017	1	0	37.1		1.693572841	2	1	1	5	2	0	5	75	1
257	2019	1	Government	2017	1	0	37.1		1.693572841	2	1	1	5	2	0	5	76	1
258	2016	1	Government	2018	0	0	37.1	82.8	1.693572841	1	0	1	4	3	0	4	51	1
258	2017	1	Government	2018	0	0	37.1	120.6	1.693572841	1	0	1	4	3	0	4	52	1
258	2018	1	Government	2018	1	0	37.1		1.693572841	1	0	1	4	3	0	4	53	1
258	2019	1	Government	2018	1	0	37.1		1.693572841	1	0	1	4	3	0	4	54	1
259	2016	1	Government	2018	0	0	37.1	82.8	1.693572841	3	1	1	4	0	0	1	60	1
259	2017	1	Government	2018	0	0	37.1	120.6	1.693572841	3	1	1	4	0	0	1	61	1
259	2018	1	Government	2018	1	0	37.1		1.693572841	3	1	1	4	0	0	1	62	1
259	2019	1	Government	2018	1	0	37.1		1.693572841	3	1	1	4	0	0	1	63	1
260	2016	1	Government	2018	0	0	37.1	82.8	1.693572841	2	1	1	3	1	0	3	49	1
260	2017	1	Government	2018	0	0	37.1	120.6	1.693572841	2	1	1	3	1	0	3	50	1
260	2018	1	Government	2018	1	0	37.1		1.693572841	2	1	1	3	1	0	3	51	1
260	2019	1	Government	2018	1	0	37.1		1.693572841	2	1	1	3	1	0	3	52	1
261	2016	1	Government	2019	0	0	37.1	82.8	1.693572841	3	1	1	4	0	0	1	60	1
261	2017	1	Government	2019	0	0	37.1	120.6	1.693572841	3	1	1	4	0	0	1	61	1
261	2018	1	Government	2019	0	0	37.1		1.693572841	3	1	1	4	0	0	1	62	1
261	2019	1	Government	2019	1	0	37.1		1.693572841	3	1	1	4	0	0	1	63	1
262	2016	1	Government	2019	0	0	37.1	82.8	1.693572841	3	1	1	5	0	1	1	72	1
262	2017	1	Government	2019	0	0	37.1	120.6	1.693572841	3	1	1	5	0	1	1	73	1
262	2018	1	Government	2019	0	0	37.1		1.693572841	3	1	1	5	0	1	1	74	1
262	2019	1	Government	2019	1	0	37.1		1.693572841	3	1	1	5	0	1	1	75	1
263	2016	1	Government	2018	0	0	37.1	82.8	1.693572841	3	1	1	5	0	0	1	75	1
263	2017	1	Government	2018	0	0	37.1	120.6	1.693572841	3	1	1	5	0	0	1	76	1
263	2018	1	Government	2018	1	0	37.1		1.693572841	3	1	1	5	0	0	1	77	1
263	2019	1	Government	2018	1	0	37.1		1.693572841	3	1	1	5	0	0	1	78	1
264	2016	1	Government	2018	0	0	37.1	82.8	1.693572841	3	1	1	5	0	0	1	79	1
264	2017	1	Government	2018	0	0	37.1	120.6	1.693572841	3	1	1	5	0	0	1	80	1
264	2018	1	Government	2018	1	0	37.1		1.693572841	3	1	1	5	0	0	1	81	1
264	2019	1	Government	2018	1	0	37.1		1.693572841	3	1	1	5	0	0	1	82	1
265	2016	1	Government	2019	0	0	37.1	82.8	1.693572841	3	1	1	4	0	0	1	65	1
265	2017	1	Government	2019	0	0	37.1	120.6	1.693572841	3	1	1	4	0	0	1	66	1
265	2018	1	Government	2019	0	0	37.1		1.693572841	3	1	1	4	0	0	1	67	1
265	2019	1	Government	2019	1	0	37.1		1.693572841	3	1	1	4	0	0	1	68	1
266	2016	1	Government	2018	0	0	37.1	82.8	1.693572841	2	1	1	3	1	0	2	46	1
266	2017	1	Government	2018	0	0	37.1	120.6	1.693572841	2	1	1	3	1	0	2	47	1
266	2018	1	Government	2018	1	0	37.1		1.693572841	2	1	1	3	1	0	2	48	1
266	2019	1	Government	2018	1	0	37.1		1.693572841	2	1	1	3	1	0	2	49	1
267	2016	1	Government	2017	0	0	37.1	82.8	1.693572841	1	0	1	4	3	0	6	59	1
267	2017	1	Government	2017	1	0	37.1	120.6	1.693572841	1	0	1	4	3	0	6	60	1
267	2018	1	Government	2017	1	0	37.1		1.693572841	1	0	1	4	3	0	6	61	1
267	2019	1	Government	2017	1	0	37.1		1.693572841	1	0	1	4	3	0	6	62	1
268	2016	1	Government	2019	0	0	37.1	82.8	1.693572841	3	1	1	5	0	0	1	80	1
268	2017	1	Government	2019	0	0	37.1	120.6	1.693572841	3	1	1	5	0	0	1	81	1
268	2018	1	Government	2019	0	0	37.1		1.693572841	3	1	1	5	0	0	1	82	1
268	2019	1	Government	2019	1	0	37.1		1.693572841	3	1	1	5	0	0	1	83	1
269	2016	1	Government	2018	0	0	37.1	82.8	1.693572841	3	1	1	4	0	0	1	61	1
269	2017	1	Government	2018	0	0	37.1	120.6	1.693572841	3	1	1	4	0	0	1	62	1
269	2018	1	Government	2018	1	0	37.1		1.693572841	3	1	1	4	0	0	1	63	1
269	2019	1	Government	2018	1	0	37.1		1.693572841	3	1	1	4	0	0	1	64	1
270	2016	1	Government	2018	0	0	37.1	82.8	1.693572841	3	1	1	4	1	0	2	61	1
270	2017	1	Government	2018	0	0	37.1	120.6	1.693572841	3	1	1	4	1	0	2	62	1
270	2018	1	Government	2018	1	0	37.1		1.693572841	3	1	1	4	1	0	2	63	1
270	2019	1	Government	2018	1	0	37.1		1.693572841	3	1	1	4	1	0	2	64	1
271	2016	1	Government	2018	0	0	37.1	82.8	1.693572841	2	1	1	4	1	0	4	73	1
271	2017	1	Government	2018	0	0	37.1	120.6	1.693572841	2	1	1	4	1	0	4	74	1
271	2018	1	Government	2018	1	0	37.1		1.693572841	2	1	1	4	1	0	4	75	1
271	2019	1	Government	2018	1	0	37.1		1.693572841	2	1	1	4	1	0	4	76	1
272	2016	1	Government	2016	1	0	37.1	82.8	1.693572841	3	1	1	5	0	0	1	74	1
272	2017	1	Government	2016	1	0	37.1	120.6	1.693572841	3	1	1	5	0	0	1	75	1
272	2018	1	Government	2016	1	0	37.1		1.693572841	3	1	1	5	0	0	1	76	1
272	2019	1	Government	2016	1	0	37.1		1.693572841	3	1	1	5	0	0	1	77	1
273	2016	1	Government	2019	0	0	37.1	82.8	1.693572841	1	0	1	3	2	0	5	41	0
273	2017	1	Government	2019	0	0	37.1	120.6	1.693572841	1	0	1	3	2	0	5	42	0
273	2018	1	Government	2019	0	0	37.1		1.693572841	1	0	1	3	2	0	5	43	0
273	2019	1	Government	2019	1	0	37.1		1.693572841	1	0	1	3	2	0	5	44	0
274	2016	1	Government	2019	0	0	37.1	82.8	1.693572841	3	1	1	5	0	0	1	74	1
274	2017	1	Government	2019	0	0	37.1	120.6	1.693572841	3	1	1	5	0	0	1	75	1
274	2018	1	Government	2019	0	0	37.1		1.693572841	3	1	1	5	0	0	1	76	1
274	2019	1	Government	2019	1	0	37.1		1.693572841	3	1	1	5	0	0	1	77	1
275	2016	1	Government	2018	0	0	37.1	82.8	1.693572841	2	1	1	5	0	0	1	78	1
275	2017	1	Government	2018	0	0	37.1	120.6	1.693572841	2	1	1	5	0	0	1	79	1
275	2018	1	Government	2018	1	0	37.1		1.693572841	2	1	1	5	0	0	1	80	1
275	2019	1	Government	2018	1	0	37.1		1.693572841	2	1	1	5	0	0	1	81	1
276	2016	1	Government	2019	0	0	37.1	82.8	1.693572841	1	0	1	3	2	0	4	37	1
276	2017	1	Government	2019	0	0	37.1	120.6	1.693572841	1	0	1	3	2	0	4	38	1
276	2018	1	Government	2019	0	0	37.1		1.693572841	1	0	1	3	2	0	4	39	1
276	2019	1	Government	2019	1	0	37.1		1.693572841	1	0	1	3	2	0	4	40	1
277	2016	1	Government	2018	0	0	37.1	82.8	1.693572841	2	1	1	4	2	0	4	44	1
277	2017	1	Government	2018	0	0	37.1	120.6	1.693572841	2	1	1	4	2	0	4	45	1
277	2018	1	Government	2018	1	0	37.1		1.693572841	2	1	1	4	2	0	4	46	1
277	2019	1	Government	2018	1	0	37.1		1.693572841	2	1	1	4	2	0	4	47	1
278	2016	1	Government	2018	0	0	37.1	82.8	1.693572841	1	0	1	4	2	0	5	59	1
278	2017	1	Government	2018	0	0	37.1	120.6	1.693572841	1	0	1	4	2	0	5	60	1
278	2018	1	Government	2018	1	0	37.1		1.693572841	1	0	1	4	2	0	5	61	1
278	2019	1	Government	2018	1	0	37.1		1.693572841	1	0	1	4	2	0	5	62	1
279	2016	1	Government	2018	0	0	37.1	82.8	1.693572841	3	1	1	4	0	0	2	66	1
279	2017	1	Government	2018	0	0	37.1	120.6	1.693572841	3	1	1	4	0	0	2	67	1
279	2018	1	Government	2018	1	0	37.1		1.693572841	3	1	1	4	0	0	2	68	1
279	2019	1	Government	2018	1	0	37.1		1.693572841	3	1	1	4	0	0	2	69	1
280	2016	1	Government	2018	0	0	37.1	82.8	1.693572841	2	1	1	4	3	0	6	59	1
280	2017	1	Government	2018	0	0	37.1	120.6	1.693572841	2	1	1	4	3	0	6	60	1
280	2018	1	Government	2018	1	0	37.1		1.693572841	2	1	1	4	3	0	6	61	1
280	2019	1	Government	2018	1	0	37.1		1.693572841	2	1	1	4	3	0	6	62	1
281	2016	1	Government	2016	1	0	37.1	82.8	1.693572841	3	1	1	5	0	0	1	72	1
281	2017	1	Government	2016	1	0	37.1	120.6	1.693572841	3	1	1	5	0	0	1	73	1
281	2018	1	Government	2016	1	0	37.1		1.693572841	3	1	1	5	0	0	1	74	1
281	2019	1	Government	2016	1	0	37.1		1.693572841	3	1	1	5	0	0	1	75	1
282	2016	1	Government	2019	0	0	37.1	82.8	1.693572841	1	0	1	4	1	0	2	57	1
282	2017	1	Government	2019	0	0	37.1	120.6	1.693572841	1	0	1	4	1	0	2	58	1
282	2018	1	Government	2019	0	0	37.1		1.693572841	1	0	1	4	1	0	2	59	1
282	2019	1	Government	2019	1	0	37.1		1.693572841	1	0	1	4	1	0	2	60	1
283	2016	1	Government	2019	0	0	37.1	82.8	1.693572841	1	0	1	4	0	0	1	57	1
283	2017	1	Government	2019	0	0	37.1	120.6	1.693572841	1	0	1	4	0	0	1	58	1
283	2018	1	Government	2019	0	0	37.1		1.693572841	1	0	1	4	0	0	1	59	1
283	2019	1	Government	2019	1	0	37.1		1.693572841	1	0	1	4	0	0	1	60	1
284	2016	1	Government	2019	0	0	37.1	82.8	1.693572841	1	0	1	3	1	0	2	19	1
284	2017	1	Government	2019	0	0	37.1	120.6	1.693572841	1	0	1	3	1	0	2	20	1
284	2018	1	Government	2019	0	0	37.1		1.693572841	1	0	1	3	1	0	2	21	1
284	2019	1	Government	2019	1	0	37.1		1.693572841	1	0	1	3	1	0	2	22	1
285	2016	1	Government	2018	0	0	37.1	82.8	1.693572841	2	1	1	5	0	0	2	80	1
285	2017	1	Government	2018	0	0	37.1	120.6	1.693572841	2	1	1	5	0	0	2	81	1
285	2018	1	Government	2018	1	0	37.1		1.693572841	2	1	1	5	0	0	2	82	1
285	2019	1	Government	2018	1	0	37.1		1.693572841	2	1	1	5	0	0	2	83	1
286	2016	1	Government	2018	0	0	37.1	82.8	1.693572841	2	1	1	3	0	0	1	36	1
286	2017	1	Government	2018	0	0	37.1	120.6	1.693572841	2	1	1	3	0	0	1	37	1
286	2018	1	Government	2018	1	0	37.1		1.693572841	2	1	1	3	0	0	1	38	1
286	2019	1	Government	2018	1	0	37.1		1.693572841	2	1	1	3	0	0	1	39	1
287	2016	1	Government	2019	0	0	37.1	82.8	1.693572841	2	1	1	5	0	0	2	62	1
287	2017	1	Government	2019	0	0	37.1	120.6	1.693572841	2	1	1	5	0	0	2	63	1
287	2018	1	Government	2019	0	0	37.1		1.693572841	2	1	1	5	0	0	2	64	1
287	2019	1	Government	2019	1	0	37.1		1.693572841	2	1	1	5	0	0	2	65	1
288	2016	1	Government	2019	0	0	37.1	82.8	1.693572841	3	1	1	5	0	0	1	76	1
288	2017	1	Government	2019	0	0	37.1	120.6	1.693572841	3	1	1	5	0	0	1	77	1
288	2018	1	Government	2019	0	0	37.1		1.693572841	3	1	1	5	0	0	1	78	1
288	2019	1	Government	2019	1	0	37.1		1.693572841	3	1	1	5	0	0	1	79	1
289	2016	1	Government	2019	0	0	37.1	82.8	1.693572841	1	0	1	4	0	0	1	54	0
289	2017	1	Government	2019	0	0	37.1	120.6	1.693572841	1	0	1	4	0	0	1	55	0
289	2018	1	Government	2019	0	0	37.1		1.693572841	1	0	1	4	0	0	1	56	0
289	2019	1	Government	2019	1	0	37.1		1.693572841	1	0	1	4	0	0	1	57	0
290	2016	1	Government	2017	0	0	37.1	82.8	1.693572841	2	1	1	4	2	0	5	69	1
290	2017	1	Government	2017	1	0	37.1	120.6	1.693572841	2	1	1	4	2	0	5	70	1
290	2018	1	Government	2017	1	0	37.1		1.693572841	2	1	1	4	2	0	5	71	1
290	2019	1	Government	2017	1	0	37.1		1.693572841	2	1	1	4	2	0	5	72	1
291	2016	1	Government	2017	0	0	37.1	82.8	1.693572841	1	0	1	4	0	0	1	59	1
291	2017	1	Government	2017	1	0	37.1	120.6	1.693572841	1	0	1	4	0	0	1	60	1
291	2018	1	Government	2017	1	0	37.1		1.693572841	1	0	1	4	0	0	1	61	1
291	2019	1	Government	2017	1	0	37.1		1.693572841	1	0	1	4	0	0	1	62	1
292	2016	1	Government	2019	0	0	37.1	82.8	1.693572841	1	0	1	3	2	0	4	45	1
292	2017	1	Government	2019	0	0	37.1	120.6	1.693572841	1	0	1	3	2	0	4	46	1
292	2018	1	Government	2019	0	0	37.1		1.693572841	1	0	1	3	2	0	4	47	1
292	2019	1	Government	2019	1	0	37.1		1.693572841	1	0	1	3	2	0	4	48	1
293	2016	1	Government	2017	0	0	37.1	82.8	1.693572841	2	1	1	5	2	1	5	74	1
293	2017	1	Government	2017	1	0	37.1	120.6	1.693572841	2	1	1	5	2	1	5	75	1
293	2018	1	Government	2017	1	0	37.1		1.693572841	2	1	1	5	2	1	5	76	1
293	2019	1	Government	2017	1	0	37.1		1.693572841	2	1	1	5	2	1	5	77	1
294	2016	1	Government	2018	0	0	37.1	82.8	1.693572841	3	1	1	4	0	0	2	64	1
294	2017	1	Government	2018	0	0	37.1	120.6	1.693572841	3	1	1	4	0	0	2	65	1
294	2018	1	Government	2018	1	0	37.1		1.693572841	3	1	1	4	0	0	2	66	1
294	2019	1	Government	2018	1	0	37.1		1.693572841	3	1	1	4	0	0	2	67	1
295	2016	0	0	2019	0	0	24.6	20	1.434206976	1	0	1	4	4	0	7	62	1
295	2017	0	0	2019	0	0	24.6	81.4	1.434206976	1	0	1	4	4	0	7	63	1
295	2018	0	0	2019	0	0	24.6		1.434206976	1	0	1	4	4	0	7	64	1
295	2019	0	0	2019	1	0	24.6		1.434206976	1	0	1	4	4	0	7	65	1
296	2016	0	0	2016	1	0	24.6	20	1.434206976	1	0	1	5	2	0	6	73	1
296	2017	0	0	2016	1	0	24.6	81.4	1.434206976	1	0	1	5	2	0	6	74	1
296	2018	0	0	2016	1	0	24.6		1.434206976	1	0	1	5	2	0	6	75	1
296	2019	0	0	2016	1	0	24.6		1.434206976	1	0	1	5	2	0	6	76	1
297	2016	0	0	2018	0	0	24.6	20	1.434206976	3	1	1	5	0	0	1	78	1
297	2017	0	0	2018	0	0	24.6	81.4	1.434206976	3	1	1	5	0	0	1	79	1
297	2018	0	0	2018	1	0	24.6		1.434206976	3	1	1	5	0	0	1	80	1
297	2019	0	0	2018	1	0	24.6		1.434206976	3	1	1	5	0	0	1	81	1
298	2016	0	0	2016	1	0	24.6	20	1.434206976	3	1	1	5	0	0	1	70	1
298	2017	0	0	2016	1	0	24.6	81.4	1.434206976	3	1	1	5	0	0	1	71	1
298	2018	0	0	2016	1	0	24.6		1.434206976	3	1	1	5	0	0	1	72	1
298	2019	0	0	2016	1	0	24.6		1.434206976	3	1	1	5	0	0	1	73	1
299	2016	0	0	2018	0	0	24.6	20	1.434206976	1	0	1	4	0	0	1	59	1
299	2017	0	0	2018	0	0	24.6	81.4	1.434206976	1	0	1	4	0	0	1	60	1
299	2018	0	0	2018	1	0	24.6		1.434206976	1	0	1	4	0	0	1	61	1
299	2019	0	0	2018	1	0	24.6		1.434206976	1	0	1	4	0	0	1	62	1
300	2016	0	0	2019	0	0	24.6	20	1.434206976	1	0	1	4	2	1	4	53	1
300	2017	0	0	2019	0	0	24.6	81.4	1.434206976	1	0	1	4	2	1	4	54	1
300	2018	0	0	2019	0	0	24.6		1.434206976	1	0	1	4	2	1	4	55	1
300	2019	0	0	2019	1	0	24.6		1.434206976	1	0	1	4	2	1	4	56	1
301	2016	0	0	2018	0	0	24.6	20	1.434206976	2	1	1	5	0	0	1	84	1
301	2017	0	0	2018	0	0	24.6	81.4	1.434206976	2	1	1	5	0	0	1	85	1
301	2018	0	0	2018	1	0	24.6		1.434206976	2	1	1	5	0	0	1	86	1
301	2019	0	0	2018	1	0	24.6		1.434206976	2	1	1	5	0	0	1	87	1
302	2016	0	1	2018	0	0	24.6	20	1.434206976	2	1	1	3	1	0	6	42	1
302	2017	0	1	2018	0	0	24.6	81.4	1.434206976	2	1	1	3	1	0	6	43	1
302	2018	0	1	2018	1	0	24.6		1.434206976	2	1	1	3	1	0	6	44	1
302	2019	0	1	2018	1	0	24.6		1.434206976	2	1	1	3	1	0	6	45	1
303	2016	0	0	2019	0	0	24.6	20	1.434206976	2	1	1	4	0	0	2	65	1
303	2017	0	0	2019	0	0	24.6	81.4	1.434206976	2	1	1	4	0	0	2	66	1
303	2018	0	0	2019	0	0	24.6		1.434206976	2	1	1	4	0	0	2	67	1
303	2019	0	0	2019	1	0	24.6		1.434206976	2	1	1	4	0	0	2	68	1
304	2016	1	Government	2017	0	0	24.6	20	1.434206976	2	1	1	5	0	1	1	61	1
304	2017	1	Government	2017	1	0	24.6	81.4	1.434206976	2	1	1	5	0	1	1	62	1
304	2018	1	Government	2017	1	0	24.6		1.434206976	2	1	1	5	0	1	1	63	1
304	2019	1	Government	2017	1	0	24.6		1.434206976	2	1	1	5	0	1	1	64	1
305	2016	0	0	2019	0	0	24.6	20	1.434206976	1	0	1	4	1	0	2	60	1
305	2017	0	0	2019	0	0	24.6	81.4	1.434206976	1	0	1	4	1	0	2	61	1
305	2018	0	0	2019	0	0	24.6		1.434206976	1	0	1	4	1	0	2	62	1
305	2019	0	0	2019	1	0	24.6		1.434206976	1	0	1	4	1	0	2	63	1
306	2016	0	0	2018	0	0	24.6	20	1.434206976	1	0	1	4	2	0	6	58	1
306	2017	0	0	2018	0	0	24.6	81.4	1.434206976	1	0	1	4	2	0	6	59	1
306	2018	0	0	2018	1	0	24.6		1.434206976	1	0	1	4	2	0	6	60	1
306	2019	0	0	2018	1	0	24.6		1.434206976	1	0	1	4	2	0	6	61	1
307	2016	0	0	2019	0	0	24.6	20	1.434206976	2	1	1	5	0	0	2	76	1
307	2017	0	0	2019	0	0	24.6	81.4	1.434206976	2	1	1	5	0	0	2	77	1
307	2018	0	0	2019	0	0	24.6		1.434206976	2	1	1	5	0	0	2	78	1
307	2019	0	0	2019	1	0	24.6		1.434206976	2	1	1	5	0	0	2	79	1
308	2016	1	Government	2018	0	0	24.6	20	1.434206976	2	1	1	3	2	0	3	35	1
308	2017	1	Government	2018	0	0	24.6	81.4	1.434206976	2	1	1	3	2	0	3	36	1
308	2018	1	Government	2018	1	0	24.6		1.434206976	2	1	1	3	2	0	3	37	1
308	2019	1	Government	2018	1	0	24.6		1.434206976	2	1	1	3	2	0	3	38	1
309	2016	0	0	2019	0	0	24.6	20	1.434206976	1	0	1	4	2	0	3	54	1
309	2017	0	0	2019	0	0	24.6	81.4	1.434206976	1	0	1	4	2	0	3	55	1
309	2018	0	0	2019	0	0	24.6		1.434206976	1	0	1	4	2	0	3	56	1
309	2019	0	0	2019	1	0	24.6		1.434206976	1	0	1	4	2	0	3	57	1
310	2016	0	0	2018	0	0	24.6	20	1.434206976	1	0	1	4	2	0	5	67	1
310	2017	0	0	2018	0	0	24.6	81.4	1.434206976	1	0	1	4	2	0	5	68	1
310	2018	0	0	2018	1	0	24.6		1.434206976	1	0	1	4	2	0	5	69	1
310	2019	0	0	2018	1	0	24.6		1.434206976	1	0	1	4	2	0	5	70	1
311	2016	0	0	2018	0	0	24.6	20	1.434206976	3	1	1	5	0	0	1	67	1
311	2017	0	0	2018	0	0	24.6	81.4	1.434206976	3	1	1	5	0	0	1	68	1
311	2018	0	0	2018	1	0	24.6		1.434206976	3	1	1	5	0	0	1	69	1
311	2019	0	0	2018	1	0	24.6		1.434206976	3	1	1	5	0	0	1	70	1
312	2016	0	0	2019	0	0	24.6	20	1.434206976	2	1	1	3	2	0	5	43	1
312	2017	0	0	2019	0	0	24.6	81.4	1.434206976	2	1	1	3	2	0	5	44	1
312	2018	0	0	2019	0	0	24.6		1.434206976	2	1	1	3	2	0	5	45	1
312	2019	0	0	2019	1	0	24.6		1.434206976	2	1	1	3	2	0	5	46	1
313	2016	1	Government	2018	0	0	24.6	20	1.434206976	3	1	1	4	0	0	1	63	1
313	2017	1	Government	2018	0	0	24.6	81.4	1.434206976	3	1	1	4	0	0	1	64	1
313	2018	1	Government	2018	1	0	24.6		1.434206976	3	1	1	4	0	0	1	65	1
313	2019	1	Government	2018	1	0	24.6		1.434206976	3	1	1	4	0	0	1	66	1
314	2016	0	1	2016	1	0	24.6	20	1.434206976	1	0	1	3	4	0	6	42	0
314	2017	0	1	2016	1	0	24.6	81.4	1.434206976	1	0	1	3	4	0	6	43	0
314	2018	0	1	2016	1	0	24.6		1.434206976	1	0	1	3	4	0	6	44	0
314	2019	0	1	2016	1	0	24.6		1.434206976	1	0	1	3	4	0	6	45	0
315	2016	1	Government	2018	0	0	24.6	20	1.434206976	2	1	1	4	0	0	1	44	1
315	2017	1	Government	2018	0	0	24.6	81.4	1.434206976	2	1	1	4	0	0	1	45	1
315	2018	1	Government	2018	1	0	24.6		1.434206976	2	1	1	4	0	0	1	46	1
315	2019	1	Government	2018	1	0	24.6		1.434206976	2	1	1	4	0	0	1	47	1
316	2016	1	Government	2017	0	0	24.6	20	1.434206976	1	0	1	3	1	1	4	41	1
316	2017	1	Government	2017	1	0	24.6	81.4	1.434206976	1	0	1	3	1	1	4	42	1
316	2018	1	Government	2017	1	0	24.6		1.434206976	1	0	1	3	1	1	4	43	1
316	2019	1	Government	2017	1	0	24.6		1.434206976	1	0	1	3	1	1	4	44	1
317	2016	0	0	2018	0	0	24.6	20	1.434206976	3	1	1	5	0	0	1	65	1
317	2017	0	0	2018	0	0	24.6	81.4	1.434206976	3	1	1	5	0	0	1	66	1
317	2018	0	0	2018	1	0	24.6		1.434206976	3	1	1	5	0	0	1	67	1
317	2019	0	0	2018	1	0	24.6		1.434206976	3	1	1	5	0	0	1	68	1
318	2016	0	0	2018	0	0	24.6	20	1.434206976	3	1	1	5	0	0	1	67	1
318	2017	0	0	2018	0	0	24.6	81.4	1.434206976	3	1	1	5	0	0	1	68	1
318	2018	0	0	2018	1	0	24.6		1.434206976	3	1	1	5	0	0	1	69	1
318	2019	0	0	2018	1	0	24.6		1.434206976	3	1	1	5	0	0	1	70	1
319	2016	1	Government	2018	0	0	24.6	20	1.434206976	3	1	1	4	0	1	1	67	1
319	2017	1	Government	2018	0	0	24.6	81.4	1.434206976	3	1	1	4	0	1	1	68	1
319	2018	1	Government	2018	1	0	24.6		1.434206976	3	1	1	4	0	1	1	69	1
319	2019	1	Government	2018	1	0	24.6		1.434206976	3	1	1	4	0	1	1	70	1
320	2016	1	Government	2018	0	0	24.6	20	1.434206976	2	1	1	4	0	0	1	57	1
320	2017	1	Government	2018	0	0	24.6	81.4	1.434206976	2	1	1	4	0	0	1	58	1
320	2018	1	Government	2018	1	0	24.6		1.434206976	2	1	1	4	0	0	1	59	1
320	2019	1	Government	2018	1	0	24.6		1.434206976	2	1	1	4	0	0	1	60	1
321	2016	0	0	2018	0	0	24.6	20	1.434206976	3	1	1	5	0	0	1	70	1
321	2017	0	0	2018	0	0	24.6	81.4	1.434206976	3	1	1	5	0	0	1	71	1
321	2018	0	0	2018	1	0	24.6		1.434206976	3	1	1	5	0	0	1	72	1
321	2019	0	0	2018	1	0	24.6		1.434206976	3	1	1	5	0	0	1	73	1
322	2016	0	0	2019	0	0	24.6	20	1.434206976	1	0	1	4	2	0	4	53	1
322	2017	0	0	2019	0	0	24.6	81.4	1.434206976	1	0	1	4	2	0	4	54	1
322	2018	0	0	2019	0	0	24.6		1.434206976	1	0	1	4	2	0	4	55	1
322	2019	0	0	2019	1	0	24.6		1.434206976	1	0	1	4	2	0	4	56	1
323	2016	0	0	2018	0	0	24.6	20	1.434206976	3	1	1	5	0	0	1	61	1
323	2017	0	0	2018	0	0	24.6	81.4	1.434206976	3	1	1	5	0	0	1	62	1
323	2018	0	0	2018	1	0	24.6		1.434206976	3	1	1	5	0	0	1	63	1
323	2019	0	0	2018	1	0	24.6		1.434206976	3	1	1	5	0	0	1	64	1
324	2016	0	1	2017	0	0	24.6	20	1.434206976	2	1	1	4	1	0	4	49	1
324	2017	0	1	2017	1	0	24.6	81.4	1.434206976	2	1	1	4	1	0	4	50	1
324	2018	0	1	2017	1	0	24.6		1.434206976	2	1	1	4	1	0	4	51	1
324	2019	0	1	2017	1	0	24.6		1.434206976	2	1	1	4	1	0	4	52	1
325	2016	0	0	2017	0	0	24.6	20	1.434206976	2	1	1	4	3	0	6	69	1
325	2017	0	0	2017	1	0	24.6	81.4	1.434206976	2	1	1	4	3	0	6	70	1
325	2018	0	0	2017	1	0	24.6		1.434206976	2	1	1	4	3	0	6	71	1
325	2019	0	0	2017	1	0	24.6		1.434206976	2	1	1	4	3	0	6	72	1
326	2016	0	0	2018	0	0	24.6	20	1.434206976	3	1	1	4	0	0	1	65	1
326	2017	0	0	2018	0	0	24.6	81.4	1.434206976	3	1	1	4	0	0	1	66	1
326	2018	0	0	2018	1	0	24.6		1.434206976	3	1	1	4	0	0	1	67	1
326	2019	0	0	2018	1	0	24.6		1.434206976	3	1	1	4	0	0	1	68	1
327	2016	0	0	2019	0	0	24.6	20	1.434206976	1	0	1	5	0	0	1	70	1
327	2017	0	0	2019	0	0	24.6	81.4	1.434206976	1	0	1	5	0	0	1	71	1
327	2018	0	0	2019	0	0	24.6		1.434206976	1	0	1	5	0	0	1	72	1
327	2019	0	0	2019	1	0	24.6		1.434206976	1	0	1	5	0	0	1	73	1
328	2016	0	0	2018	0	0	24.6	20	1.434206976	3	1	1	5	0	0	1	61	1
328	2017	0	0	2018	0	0	24.6	81.4	1.434206976	3	1	1	5	0	0	1	62	1
328	2018	0	0	2018	1	0	24.6		1.434206976	3	1	1	5	0	0	1	63	1
328	2019	0	0	2018	1	0	24.6		1.434206976	3	1	1	5	0	0	1	64	1
329	2016	0	0	2018	0	0	24.6	20	1.434206976	3	1	1	4	0	0	1	58	1
329	2017	0	0	2018	0	0	24.6	81.4	1.434206976	3	1	1	4	0	0	1	59	1
329	2018	0	0	2018	1	0	24.6		1.434206976	3	1	1	4	0	0	1	60	1
329	2019	0	0	2018	1	0	24.6		1.434206976	3	1	1	4	0	0	1	61	1
330	2016	0	0	2016	1	0	24.6	20	1.434206976	3	1	1	5	0	0	1	78	1
330	2017	0	0	2016	1	0	24.6	81.4	1.434206976	3	1	1	5	0	0	1	79	1
330	2018	0	0	2016	1	0	24.6		1.434206976	3	1	1	5	0	0	1	80	1
330	2019	0	0	2016	1	0	24.6		1.434206976	3	1	1	5	0	0	1	81	1
331	2016	0	1	2019	0	0	24.6	20	1.434206976	3	1	1	5	0	0	2	69	1
331	2017	0	1	2019	0	0	24.6	81.4	1.434206976	3	1	1	5	0	0	2	70	1
331	2018	0	1	2019	0	0	24.6		1.434206976	3	1	1	5	0	0	2	71	1
331	2019	0	1	2019	1	0	24.6		1.434206976	3	1	1	5	0	0	2	72	1
332	2016	0	0	2017	0	0	24.6	20	1.434206976	2	1	1	4	0	0	4	47	1
332	2017	0	0	2017	1	0	24.6	81.4	1.434206976	2	1	1	4	0	0	4	48	1
332	2018	0	0	2017	1	0	24.6		1.434206976	2	1	1	4	0	0	4	49	1
332	2019	0	0	2017	1	0	24.6		1.434206976	2	1	1	4	0	0	4	50	1
333	2016	0	0	2018	0	0	24.6	20	1.434206976	1	0	1	4	0	0	1	57	1
333	2017	0	0	2018	0	0	24.6	81.4	1.434206976	1	0	1	4	0	0	1	58	1
333	2018	0	0	2018	1	0	24.6		1.434206976	1	0	1	4	0	0	1	59	1
333	2019	0	0	2018	1	0	24.6		1.434206976	1	0	1	4	0	0	1	60	1
334	2016	0	0	2018	0	0	24.6	20	1.434206976	1	0	1	4	1	1	2	56	1
334	2017	0	0	2018	0	0	24.6	81.4	1.434206976	1	0	1	4	1	1	2	57	1
334	2018	0	0	2018	1	0	24.6		1.434206976	1	0	1	4	1	1	2	58	1
334	2019	0	0	2018	1	0	24.6		1.434206976	1	0	1	4	1	1	2	59	1
335	2016	0	1	2018	0	0	24.6	20	1.434206976	1	0	1	5	0	0	2	75	1
335	2017	0	1	2018	0	0	24.6	81.4	1.434206976	1	0	1	5	0	0	2	76	1
335	2018	0	1	2018	1	0	24.6		1.434206976	1	0	1	5	0	0	2	77	1
335	2019	0	1	2018	1	0	24.6		1.434206976	1	0	1	5	0	0	2	78	1
336	2016	0	0	2018	0	0	24.6	20	1.434206976	3	1	1	4	0	0	1	74	1
336	2017	0	0	2018	0	0	24.6	81.4	1.434206976	3	1	1	4	0	0	1	75	1
336	2018	0	0	2018	1	0	24.6		1.434206976	3	1	1	4	0	0	1	76	1
336	2019	0	0	2018	1	0	24.6		1.434206976	3	1	1	4	0	0	1	77	1
337	2016	1	Government	2018	0	0	24.6	20	1.434206976	3	1	1	4	0	0	1	65	1
337	2017	1	Government	2018	0	0	24.6	81.4	1.434206976	3	1	1	4	0	0	1	66	1
337	2018	1	Government	2018	1	0	24.6		1.434206976	3	1	1	4	0	0	1	67	1
337	2019	1	Government	2018	1	0	24.6		1.434206976	3	1	1	4	0	0	1	68	1
338	2016	0	1	2018	0	0	24.6	20	1.434206976	3	1	1	5	1	0	1	63	1
338	2017	0	1	2018	0	0	24.6	81.4	1.434206976	3	1	1	5	1	0	1	64	1
338	2018	0	1	2018	1	0	24.6		1.434206976	3	1	1	5	1	0	1	65	1
338	2019	0	1	2018	1	0	24.6		1.434206976	3	1	1	5	1	0	1	66	1
339	2016	0	0	2017	0	0	24.6	20	1.434206976	2	1	1	4	2	0	4	47	1
339	2017	0	0	2017	1	0	24.6	81.4	1.434206976	2	1	1	4	2	0	4	48	1
339	2018	0	0	2017	1	0	24.6		1.434206976	2	1	1	4	2	0	4	49	1
339	2019	0	0	2017	1	0	24.6		1.434206976	2	1	1	4	2	0	4	50	1
340	2016	0	0	2019	0	0	24.6	20	1.434206976	2	1	1	3	1	0	2	36	1
340	2017	0	0	2019	0	0	24.6	81.4	1.434206976	2	1	1	3	1	0	2	37	1
340	2018	0	0	2019	0	0	24.6		1.434206976	2	1	1	3	1	0	2	38	1
340	2019	0	0	2019	1	0	24.6		1.434206976	2	1	1	3	1	0	2	39	1
341	2016	0	1	2018	0	0	24.6	20	1.434206976	3	1	1	5	0	0	1	62	1
341	2017	0	1	2018	0	0	24.6	81.4	1.434206976	3	1	1	5	0	0	1	63	1
341	2018	0	1	2018	1	0	24.6		1.434206976	3	1	1	5	0	0	1	64	1
341	2019	0	1	2018	1	0	24.6		1.434206976	3	1	1	5	0	0	1	65	1
342	2016	0	0	2018	0	0	24.6	20	1.434206976	3	1	1	4	0	0	1	76	1
342	2017	0	0	2018	0	0	24.6	81.4	1.434206976	3	1	1	4	0	0	1	77	1
342	2018	0	0	2018	1	0	24.6		1.434206976	3	1	1	4	0	0	1	78	1
342	2019	0	0	2018	1	0	24.6		1.434206976	3	1	1	4	0	0	1	79	1
343	2016	1	Government	2017	0	0	24.6	20	1.434206976	1	0	1	5	3	1	6	84	1
343	2017	1	Government	2017	1	0	24.6	81.4	1.434206976	1	0	1	5	3	1	6	85	1
343	2018	1	Government	2017	1	0	24.6		1.434206976	1	0	1	5	3	1	6	86	1
343	2019	1	Government	2017	1	0	24.6		1.434206976	1	0	1	5	3	1	6	87	1
344	2016	0	0	2019	0	0	24.6	20	1.434206976	3	1	1	4	0	0	1	69	1
344	2017	0	0	2019	0	0	24.6	81.4	1.434206976	3	1	1	4	0	0	1	70	1
344	2018	0	0	2019	0	0	24.6		1.434206976	3	1	1	4	0	0	1	71	1
344	2019	0	0	2019	1	0	24.6		1.434206976	3	1	1	4	0	0	1	72	1
345	2016	0	1	2018	0	0	24.6	20	1.434206976	3	1	1	5	0	0	1	70	1
345	2017	0	1	2018	0	0	24.6	81.4	1.434206976	3	1	1	5	0	0	1	71	1
345	2018	0	1	2018	1	0	24.6		1.434206976	3	1	1	5	0	0	1	72	1
345	2019	0	1	2018	1	0	24.6		1.434206976	3	1	1	5	0	0	1	73	1
346	2016	1	Government	2017	0	0	24.6	20	1.434206976	1	0	1	4	3	0	5	47	1
346	2017	1	Government	2017	1	0	24.6	81.4	1.434206976	1	0	1	4	3	0	5	48	1
346	2018	1	Government	2017	1	0	24.6		1.434206976	1	0	1	4	3	0	5	49	1
346	2019	1	Government	2017	1	0	24.6		1.434206976	1	0	1	4	3	0	5	50	1
347	2016	0	1	2018	0	0	24.6	20	1.434206976	3	1	1	5	0	1	1	74	1
347	2017	0	1	2018	0	0	24.6	81.4	1.434206976	3	1	1	5	0	1	1	75	1
347	2018	0	1	2018	1	0	24.6		1.434206976	3	1	1	5	0	1	1	76	1
347	2019	0	1	2018	1	0	24.6		1.434206976	3	1	1	5	0	1	1	77	1
348	2016	0	1	2017	0	0	24.6	20	1.434206976	2	1	1	4	2	0	6	51	1
348	2017	0	1	2017	1	0	24.6	81.4	1.434206976	2	1	1	4	2	0	6	52	1
348	2018	0	1	2017	1	0	24.6		1.434206976	2	1	1	4	2	0	6	53	1
348	2019	0	1	2017	1	0	24.6		1.434206976	2	1	1	4	2	0	6	54	1
349	2016	1	Government	2017	0	0	24.6	20	1.434206976	1	0	1	4	1	0	2	53	1
349	2017	1	Government	2017	1	0	24.6	81.4	1.434206976	1	0	1	4	1	0	2	54	1
349	2018	1	Government	2017	1	0	24.6		1.434206976	1	0	1	4	1	0	2	55	1
349	2019	1	Government	2017	1	0	24.6		1.434206976	1	0	1	4	1	0	2	56	1
350	2016	0	0	2016	1	0	24.6	20	1.434206976	3	1	1	4	0	0	1	64	1
350	2017	0	0	2016	1	0	24.6	81.4	1.434206976	3	1	1	4	0	0	1	65	1
350	2018	0	0	2016	1	0	24.6		1.434206976	3	1	1	4	0	0	1	66	1
350	2019	0	0	2016	1	0	24.6		1.434206976	3	1	1	4	0	0	1	67	1
351	2016	1	Government	2016	1	0	24.6	20	1.434206976	1	0	1	4	0	0	1	51	0
351	2017	1	Government	2016	1	0	24.6	81.4	1.434206976	1	0	1	4	0	0	1	52	0
351	2018	1	Government	2016	1	0	24.6		1.434206976	1	0	1	4	0	0	1	53	0
351	2019	1	Government	2016	1	0	24.6		1.434206976	1	0	1	4	0	0	1	54	0
352	2016	1	Government	2016	1	0	24.6	20	1.434206976	1	0	1	3	0	0	1	48	1
352	2017	1	Government	2016	1	0	24.6	81.4	1.434206976	1	0	1	3	0	0	1	49	1
352	2018	1	Government	2016	1	0	24.6		1.434206976	1	0	1	3	0	0	1	50	1
352	2019	1	Government	2016	1	0	24.6		1.434206976	1	0	1	3	0	0	1	51	1
353	2016	1	Government	2018	0	0	24.6	20	1.434206976	1	0	1	4	0	0	2	62	1
353	2017	1	Government	2018	0	0	24.6	81.4	1.434206976	1	0	1	4	0	0	2	63	1
353	2018	1	Government	2018	1	0	24.6		1.434206976	1	0	1	4	0	0	2	64	1
353	2019	1	Government	2018	1	0	24.6		1.434206976	1	0	1	4	0	0	2	65	1
354	2016	1	Government	2018	0	0	24.6	20	1.434206976	3	1	1	4	0	0	1	66	1
354	2017	1	Government	2018	0	0	24.6	81.4	1.434206976	3	1	1	4	0	0	1	67	1
354	2018	1	Government	2018	1	0	24.6		1.434206976	3	1	1	4	0	0	1	68	1
354	2019	1	Government	2018	1	0	24.6		1.434206976	3	1	1	4	0	0	1	69	1
355	2016	1	Government	2018	0	0	24.6	20	1.434206976	3	1	1	5	0	0	1	76	1
355	2017	1	Government	2018	0	0	24.6	81.4	1.434206976	3	1	1	5	0	0	1	77	1
355	2018	1	Government	2018	1	0	24.6		1.434206976	3	1	1	5	0	0	1	78	1
355	2019	1	Government	2018	1	0	24.6		1.434206976	3	1	1	5	0	0	1	79	1
356	2016	0	0	2018	0	0	24.6	20	1.434206976	3	1	1	4	0	0	1	68	1
356	2017	0	0	2018	0	0	24.6	81.4	1.434206976	3	1	1	4	0	0	1	69	1
356	2018	0	0	2018	1	0	24.6		1.434206976	3	1	1	4	0	0	1	70	1
356	2019	0	0	2018	1	0	24.6		1.434206976	3	1	1	4	0	0	1	71	1
357	2016	0	0	2018	0	0	24.6	20	1.434206976	3	1	1	5	0	0	1	73	1
357	2017	0	0	2018	0	0	24.6	81.4	1.434206976	3	1	1	5	0	0	1	74	1
357	2018	0	0	2018	1	0	24.6		1.434206976	3	1	1	5	0	0	1	75	1
357	2019	0	0	2018	1	0	24.6		1.434206976	3	1	1	5	0	0	1	76	1
358	2016	1	Government	2017	0	0	24.6	20	1.434206976	2	1	1	3	2	0	4	44	1
358	2017	1	Government	2017	1	0	24.6	81.4	1.434206976	2	1	1	3	2	0	4	45	1
358	2018	1	Government	2017	1	0	24.6		1.434206976	2	1	1	3	2	0	4	46	1
358	2019	1	Government	2017	1	0	24.6		1.434206976	2	1	1	3	2	0	4	47	1
359	2016	1	Government	2017	0	0	24.6	20	1.434206976	2	1	1	3	1	0	5	41	1
359	2017	1	Government	2017	1	0	24.6	81.4	1.434206976	2	1	1	3	1	0	5	42	1
359	2018	1	Government	2017	1	0	24.6		1.434206976	2	1	1	3	1	0	5	43	1
359	2019	1	Government	2017	1	0	24.6		1.434206976	2	1	1	3	1	0	5	44	1
360	2016	0	0	2017	0	0	24.6	20	1.434206976	2	1	1	4	2	0	5	63	1
360	2017	0	0	2017	1	0	24.6	81.4	1.434206976	2	1	1	4	2	0	5	64	1
360	2018	0	0	2017	1	0	24.6		1.434206976	2	1	1	4	2	0	5	65	1
360	2019	0	0	2017	1	0	24.6		1.434206976	2	1	1	4	2	0	5	66	1
361	2016	0	0	2019	0	0	24.6	20	1.434206976	2	1	1	4	1	0	1	51	1
361	2017	0	0	2019	0	0	24.6	81.4	1.434206976	2	1	1	4	1	0	1	52	1
361	2018	0	0	2019	0	0	24.6		1.434206976	2	1	1	4	1	0	1	53	1
361	2019	0	0	2019	1	0	24.6		1.434206976	2	1	1	4	1	0	1	54	1
362	2016	1	Government	2017	0	0	24.6	20	1.434206976	2	1	1	4	1	1	6	69	1
362	2017	1	Government	2017	1	0	24.6	81.4	1.434206976	2	1	1	4	1	1	6	70	1
362	2018	1	Government	2017	1	0	24.6		1.434206976	2	1	1	4	1	1	6	71	1
362	2019	1	Government	2017	1	0	24.6		1.434206976	2	1	1	4	1	1	6	72	1
363	2016	0	0	2018	0	0	24.6	20	1.434206976	3	1	1	5	0	0	1	80	1
363	2017	0	0	2018	0	0	24.6	81.4	1.434206976	3	1	1	5	0	0	1	81	1
363	2018	0	0	2018	1	0	24.6		1.434206976	3	1	1	5	0	0	1	82	1
363	2019	0	0	2018	1	0	24.6		1.434206976	3	1	1	5	0	0	1	83	1
364	2016	1	Government	2018	0	0	24.6	20	1.434206976	3	1	1	5	0	0	1	72	1
364	2017	1	Government	2018	0	0	24.6	81.4	1.434206976	3	1	1	5	0	0	1	73	1
364	2018	1	Government	2018	1	0	24.6		1.434206976	3	1	1	5	0	0	1	74	1
364	2019	1	Government	2018	1	0	24.6		1.434206976	3	1	1	5	0	0	1	75	1
365	2016	1	Government	2017	0	0	24.6	20	1.434206976	2	1	1	4	1	0	3	53	1
365	2017	1	Government	2017	1	0	24.6	81.4	1.434206976	2	1	1	4	1	0	3	54	1
365	2018	1	Government	2017	1	0	24.6		1.434206976	2	1	1	4	1	0	3	55	1
365	2019	1	Government	2017	1	0	24.6		1.434206976	2	1	1	4	1	0	3	56	1
366	2016	0	1	2019	0	0	24.6	20	1.434206976	2	1	1	4	2	0	4	47	1
366	2017	0	1	2019	0	0	24.6	81.4	1.434206976	2	1	1	4	2	0	4	48	1
366	2018	0	1	2019	0	0	24.6		1.434206976	2	1	1	4	2	0	4	49	1
366	2019	0	1	2019	1	0	24.6		1.434206976	2	1	1	4	2	0	4	50	1
367	2016	0	0	2018	0	0	24.6	20	1.434206976	2	1	1	4	2	0	4	44	1
367	2017	0	0	2018	0	0	24.6	81.4	1.434206976	2	1	1	4	2	0	4	45	1
367	2018	0	0	2018	1	0	24.6		1.434206976	2	1	1	4	2	0	4	46	1
367	2019	0	0	2018	1	0	24.6		1.434206976	2	1	1	4	2	0	4	47	1
368	2016	1	Government	2016	1	0	24.6	20	1.434206976	1	0	1	4	2	0	4	47	0
368	2017	1	Government	2016	1	0	24.6	81.4	1.434206976	1	0	1	4	2	0	4	48	0
368	2018	1	Government	2016	1	0	24.6		1.434206976	1	0	1	4	2	0	4	49	0
368	2019	1	Government	2016	1	0	24.6		1.434206976	1	0	1	4	2	0	4	50	0
369	2016	0	0	2016	1	0	24.6	20	1.434206976	3	1	1	5	0	0	1	83	1
369	2017	0	0	2016	1	0	24.6	81.4	1.434206976	3	1	1	5	0	0	1	84	1
369	2018	0	0	2016	1	0	24.6		1.434206976	3	1	1	5	0	0	1	85	1
369	2019	0	0	2016	1	0	24.6		1.434206976	3	1	1	5	0	0	1	86	1
370	2016	0	0	2019	0	0	24.6	20	1.434206976	2	1	1	4	0	0	2	63	1
370	2017	0	0	2019	0	0	24.6	81.4	1.434206976	2	1	1	4	0	0	2	64	1
370	2018	0	0	2019	0	0	24.6		1.434206976	2	1	1	4	0	0	2	65	1
370	2019	0	0	2019	1	0	24.6		1.434206976	2	1	1	4	0	0	2	66	1
371	2016	0	0	2018	0	0	24.6	20	1.434206976	3	1	1	4	0	0	1	62	1
371	2017	0	0	2018	0	0	24.6	81.4	1.434206976	3	1	1	4	0	0	1	63	1
371	2018	0	0	2018	1	0	24.6		1.434206976	3	1	1	4	0	0	1	64	1
371	2019	0	0	2018	1	0	24.6		1.434206976	3	1	1	4	0	0	1	65	1
372	2016	0	1	2018	0	0	24.6	20	1.434206976	3	1	1	5	0	0	1	75	1
372	2017	0	1	2018	0	0	24.6	81.4	1.434206976	3	1	1	5	0	0	1	76	1
372	2018	0	1	2018	1	0	24.6		1.434206976	3	1	1	5	0	0	1	77	1
372	2019	0	1	2018	1	0	24.6		1.434206976	3	1	1	5	0	0	1	78	1
373	2016	0	0	2018	0	0	24.6	20	1.434206976	3	1	1	5	0	0	2	60	1
373	2017	0	0	2018	0	0	24.6	81.4	1.434206976	3	1	1	5	0	0	2	61	1
373	2018	0	0	2018	1	0	24.6		1.434206976	3	1	1	5	0	0	2	62	1
373	2019	0	0	2018	1	0	24.6		1.434206976	3	1	1	5	0	0	2	63	1
374	2016	1	Government	2018	0	0	24.6	20	1.434206976	2	1	1	5	0	0	2	76	1
374	2017	1	Government	2018	0	0	24.6	81.4	1.434206976	2	1	1	5	0	0	2	77	1
374	2018	1	Government	2018	1	0	24.6		1.434206976	2	1	1	5	0	0	2	78	1
374	2019	1	Government	2018	1	0	24.6		1.434206976	2	1	1	5	0	0	2	79	1
375	2016	0	0	2019	0	0	24.6	20	1.434206976	1	0	1	3	3	0	6	42	1
375	2017	0	0	2019	0	0	24.6	81.4	1.434206976	1	0	1	3	3	0	6	43	1
375	2018	0	0	2019	0	0	24.6		1.434206976	1	0	1	3	3	0	6	44	1
375	2019	0	0	2019	1	0	24.6		1.434206976	1	0	1	3	3	0	6	45	1
376	2016	0	1	2019	0	0	24.6	20	1.434206976	2	1	1	4	2	0	3	70	1
376	2017	0	1	2019	0	0	24.6	81.4	1.434206976	2	1	1	4	2	0	3	71	1
376	2018	0	1	2019	0	0	24.6		1.434206976	2	1	1	4	2	0	3	72	1
376	2019	0	1	2019	1	0	24.6		1.434206976	2	1	1	4	2	0	3	73	1
377	2016	0	0	2018	0	0	24.6	20	1.434206976	3	1	1	4	0	0	1	61	1
377	2017	0	0	2018	0	0	24.6	81.4	1.434206976	3	1	1	4	0	0	1	62	1
377	2018	0	0	2018	1	0	24.6		1.434206976	3	1	1	4	0	0	1	63	1
377	2019	0	0	2018	1	0	24.6		1.434206976	3	1	1	4	0	0	1	64	1
378	2016	1	Government	2018	0	0	24.6	20	1.434206976	3	1	1	5	0	0	1	72	1
378	2017	1	Government	2018	0	0	24.6	81.4	1.434206976	3	1	1	5	0	0	1	73	1
378	2018	1	Government	2018	1	0	24.6		1.434206976	3	1	1	5	0	0	1	74	1
378	2019	1	Government	2018	1	0	24.6		1.434206976	3	1	1	5	0	0	1	75	1
379	2016	1	Government	2017	0	0	24.6	20	1.434206976	2	1	1	4	2	0	6	51	1
379	2017	1	Government	2017	1	0	24.6	81.4	1.434206976	2	1	1	4	2	0	6	52	1
379	2018	1	Government	2017	1	0	24.6		1.434206976	2	1	1	4	2	0	6	53	1
379	2019	1	Government	2017	1	0	24.6		1.434206976	2	1	1	4	2	0	6	54	1
380	2016	1	Government	2017	0	0	24.6	20	1.434206976	2	1	1	3	1	0	3	26	1
380	2017	1	Government	2017	1	0	24.6	81.4	1.434206976	2	1	1	3	1	0	3	27	1
380	2018	1	Government	2017	1	0	24.6		1.434206976	2	1	1	3	1	0	3	28	1
380	2019	1	Government	2017	1	0	24.6		1.434206976	2	1	1	3	1	0	3	29	1
381	2016	1	Government	2018	0	0	24.6	20	1.434206976	2	1	1	4	0	0	2	68	1
381	2017	1	Government	2018	0	0	24.6	81.4	1.434206976	2	1	1	4	0	0	2	69	1
381	2018	1	Government	2018	1	0	24.6		1.434206976	2	1	1	4	0	0	2	70	1
381	2019	1	Government	2018	1	0	24.6		1.434206976	2	1	1	4	0	0	2	71	1
382	2016	0	1	2019	0	0	24.6	20	1.434206976	3	1	1	5	0	0	2	84	1
382	2017	0	1	2019	0	0	24.6	81.4	1.434206976	3	1	1	5	0	0	2	85	1
382	2018	0	1	2019	0	0	24.6		1.434206976	3	1	1	5	0	0	2	86	1
382	2019	0	1	2019	1	0	24.6		1.434206976	3	1	1	5	0	0	2	87	1
383	2016	0	0	2018	0	0	24.6	20	1.434206976	3	1	1	5	0	0	1	77	1
383	2017	0	0	2018	0	0	24.6	81.4	1.434206976	3	1	1	5	0	0	1	78	1
383	2018	0	0	2018	1	0	24.6		1.434206976	3	1	1	5	0	0	1	79	1
383	2019	0	0	2018	1	0	24.6		1.434206976	3	1	1	5	0	0	1	80	1
384	2016	0	0	2018	0	0	24.6	20	1.434206976	3	1	1	4	0	0	1	62	1
384	2017	0	0	2018	0	0	24.6	81.4	1.434206976	3	1	1	4	0	0	1	63	1
384	2018	0	0	2018	1	0	24.6		1.434206976	3	1	1	4	0	0	1	64	1
384	2019	0	0	2018	1	0	24.6		1.434206976	3	1	1	4	0	0	1	65	1
385	2016	0	1	2019	0	0	24.6	20	1.434206976	2	1	1	4	0	1	1	50	1
385	2017	0	1	2019	0	0	24.6	81.4	1.434206976	2	1	1	4	0	1	1	51	1
385	2018	0	1	2019	0	0	24.6		1.434206976	2	1	1	4	0	1	1	52	1
385	2019	0	1	2019	1	0	24.6		1.434206976	2	1	1	4	0	1	1	53	1
386	2016	0	0	2018	0	0	24.6	20	1.434206976	3	1	1	4	0	0	1	65	1
386	2017	0	0	2018	0	0	24.6	81.4	1.434206976	3	1	1	4	0	0	1	66	1
386	2018	0	0	2018	1	0	24.6		1.434206976	3	1	1	4	0	0	1	67	1
386	2019	0	0	2018	1	0	24.6		1.434206976	3	1	1	4	0	0	1	68	1
387	2016	1	Government	2018	0	0	24.6	20	1.434206976	2	1	1	3	1	0	3	45	1
387	2017	1	Government	2018	0	0	24.6	81.4	1.434206976	2	1	1	3	1	0	3	46	1
387	2018	1	Government	2018	1	0	24.6		1.434206976	2	1	1	3	1	0	3	47	1
387	2019	1	Government	2018	1	0	24.6		1.434206976	2	1	1	3	1	0	3	48	1
388	2016	1	Government	2017	0	0	24.6	20	1.434206976	1	0	1	4	0	0	2	72	1
388	2017	1	Government	2017	1	0	24.6	81.4	1.434206976	1	0	1	4	0	0	2	73	1
388	2018	1	Government	2017	1	0	24.6		1.434206976	1	0	1	4	0	0	2	74	1
388	2019	1	Government	2017	1	0	24.6		1.434206976	1	0	1	4	0	0	2	75	1
389	2016	0	0	2018	0	0	24.6	20	1.434206976	3	1	1	4	0	0	1	65	1
389	2017	0	0	2018	0	0	24.6	81.4	1.434206976	3	1	1	4	0	0	1	66	1
389	2018	0	0	2018	1	0	24.6		1.434206976	3	1	1	4	0	0	1	67	1
389	2019	0	0	2018	1	0	24.6		1.434206976	3	1	1	4	0	0	1	68	1
390	2016	1	Government	2016	1	0	24.6	20	1.434206976	1	0	1	5	0	0	2	78	1
390	2017	1	Government	2016	1	0	24.6	81.4	1.434206976	1	0	1	5	0	0	2	79	1
390	2018	1	Government	2016	1	0	24.6		1.434206976	1	0	1	5	0	0	2	80	1
390	2019	1	Government	2016	1	0	24.6		1.434206976	1	0	1	5	0	0	2	81	1
391	2016	1	Government	2016	1	0	24.6	20	1.434206976	1	0	1	4	0	0	2	63	1
391	2017	1	Government	2016	1	0	24.6	81.4	1.434206976	1	0	1	4	0	0	2	64	1
391	2018	1	Government	2016	1	0	24.6		1.434206976	1	0	1	4	0	0	2	65	1
391	2019	1	Government	2016	1	0	24.6		1.434206976	1	0	1	4	0	0	2	66	1
392	2016	1	Government	2016	1	0	24.6	20	1.434206976	1	0	1	5	0	0	1	78	1
392	2017	1	Government	2016	1	0	24.6	81.4	1.434206976	1	0	1	5	0	0	1	79	1
392	2018	1	Government	2016	1	0	24.6		1.434206976	1	0	1	5	0	0	1	80	1
392	2019	1	Government	2016	1	0	24.6		1.434206976	1	0	1	5	0	0	1	81	1
393	2016	0	1	2016	1	0	24.6	20	1.434206976	1	0	1	3	5	0	6	48	0
393	2017	0	1	2016	1	0	24.6	81.4	1.434206976	1	0	1	3	5	0	6	49	0
393	2018	0	1	2016	1	0	24.6		1.434206976	1	0	1	3	5	0	6	50	0
393	2019	0	1	2016	1	0	24.6		1.434206976	1	0	1	3	5	0	6	51	0
394	2016	1	Government	2016	1	0	24.6	20	1.434206976	2	1	1	5	1	0	3	78	1
394	2017	1	Government	2016	1	0	24.6	81.4	1.434206976	2	1	1	5	1	0	3	79	1
394	2018	1	Government	2016	1	0	24.6		1.434206976	2	1	1	5	1	0	3	80	1
394	2019	1	Government	2016	1	0	24.6		1.434206976	2	1	1	5	1	0	3	81	1
395	2016	0	0	2018	0	0	24.6	20	1.434206976	3	1	1	5	0	0	1	76	1
395	2017	0	0	2018	0	0	24.6	81.4	1.434206976	3	1	1	5	0	0	1	77	1
395	2018	0	0	2018	1	0	24.6		1.434206976	3	1	1	5	0	0	1	78	1
395	2019	0	0	2018	1	0	24.6		1.434206976	3	1	1	5	0	0	1	79	1
396	2016	0	0	2017	0	0	24.6	20	1.434206976	3	1	1	4	0	0	2	60	1
396	2017	0	0	2017	1	0	24.6	81.4	1.434206976	3	1	1	4	0	0	2	61	1
396	2018	0	0	2017	1	0	24.6		1.434206976	3	1	1	4	0	0	2	62	1
396	2019	0	0	2017	1	0	24.6		1.434206976	3	1	1	4	0	0	2	63	1
397	2016	0	0	2019	0	0	24.6	20	1.434206976	1	0	1	4	2	0	3	50	1
397	2017	0	0	2019	0	0	24.6	81.4	1.434206976	1	0	1	4	2	0	3	51	1
397	2018	0	0	2019	0	0	24.6		1.434206976	1	0	1	4	2	0	3	52	1
397	2019	0	0	2019	1	0	24.6		1.434206976	1	0	1	4	2	0	3	53	1
398	2016	0	0	2019	0	0	24.6	20	1.434206976	2	1	1	4	1	0	3	44	1
398	2017	0	0	2019	0	0	24.6	81.4	1.434206976	2	1	1	4	1	0	3	45	1
398	2018	0	0	2019	0	0	24.6		1.434206976	2	1	1	4	1	0	3	46	1
398	2019	0	0	2019	1	0	24.6		1.434206976	2	1	1	4	1	0	3	47	1
399	2016	0	1	2018	0	0	24.6	20	1.434206976	3	1	1	4	0	0	1	65	1
399	2017	0	1	2018	0	0	24.6	81.4	1.434206976	3	1	1	4	0	0	1	66	1
399	2018	0	1	2018	1	0	24.6		1.434206976	3	1	1	4	0	0	1	67	1
399	2019	0	1	2018	1	0	24.6		1.434206976	3	1	1	4	0	0	1	68	1
400	2016	0	0	2018	0	0	24.6	20	1.434206976	3	1	1	4	0	0	1	63	1
400	2017	0	0	2018	0	0	24.6	81.4	1.434206976	3	1	1	4	0	0	1	64	1
400	2018	0	0	2018	1	0	24.6		1.434206976	3	1	1	4	0	0	1	65	1
400	2019	0	0	2018	1	0	24.6		1.434206976	3	1	1	4	0	0	1	66	1
401	2016	0	0	2018	0	0	24.6	20	1.434206976	2	1	1	5	0	0	1	58	1
401	2017	0	0	2018	0	0	24.6	81.4	1.434206976	2	1	1	5	0	0	1	59	1
401	2018	0	0	2018	1	0	24.6		1.434206976	2	1	1	5	0	0	1	60	1
401	2019	0	0	2018	1	0	24.6		1.434206976	2	1	1	5	0	0	1	61	1
402	2016	0	0	2018	0	0	24.6	20	1.434206976	3	1	1	4	1	0	1	61	1
402	2017	0	0	2018	0	0	24.6	81.4	1.434206976	3	1	1	4	1	0	1	62	1
402	2018	0	0	2018	1	0	24.6		1.434206976	3	1	1	4	1	0	1	63	1
402	2019	0	0	2018	1	0	24.6		1.434206976	3	1	1	4	1	0	1	64	1
403	2016	0	1	2018	0	0	24.6	20	1.434206976	2	1	1	4	0	0	1	59	1
403	2017	0	1	2018	0	0	24.6	81.4	1.434206976	2	1	1	4	0	0	1	60	1
403	2018	0	1	2018	1	0	24.6		1.434206976	2	1	1	4	0	0	1	61	1
403	2019	0	1	2018	1	0	24.6		1.434206976	2	1	1	4	0	0	1	62	1
404	2016	0	1	2018	0	0	24.6	20	1.434206976	2	1	1	4	1	0	2	69	1
404	2017	0	1	2018	0	0	24.6	81.4	1.434206976	2	1	1	4	1	0	2	70	1
404	2018	0	1	2018	1	0	24.6		1.434206976	2	1	1	4	1	0	2	71	1
404	2019	0	1	2018	1	0	24.6		1.434206976	2	1	1	4	1	0	2	72	1
405	2016	0	1	2017	0	0	24.6	20	1.434206976	1	0	1	3	3	0	5	46	1
405	2017	0	1	2017	1	0	24.6	81.4	1.434206976	1	0	1	3	3	0	5	47	1
405	2018	0	1	2017	1	0	24.6		1.434206976	1	0	1	3	3	0	5	48	1
405	2019	0	1	2017	1	0	24.6		1.434206976	1	0	1	3	3	0	5	49	1
406	2016	0	1	2018	0	0	24.6	20	1.434206976	2	1	1	3	0	0	1	30	1
406	2017	0	1	2018	0	0	24.6	81.4	1.434206976	2	1	1	3	0	0	1	31	1
406	2018	0	1	2018	1	0	24.6		1.434206976	2	1	1	3	0	0	1	32	1
406	2019	0	1	2018	1	0	24.6		1.434206976	2	1	1	3	0	0	1	33	1
407	2016	0	1	2018	0	0	24.6	20	1.434206976	2	1	1	3	0	0	1	21	1
407	2017	0	1	2018	0	0	24.6	81.4	1.434206976	2	1	1	3	0	0	1	22	1
407	2018	0	1	2018	1	0	24.6		1.434206976	2	1	1	3	0	0	1	23	1
407	2019	0	1	2018	1	0	24.6		1.434206976	2	1	1	3	0	0	1	24	1
408	2016	0	1	2019	0	0	24.6	20	1.434206976	2	1	1	5	0	1	1	73	1
408	2017	0	1	2019	0	0	24.6	81.4	1.434206976	2	1	1	5	0	1	1	74	1
408	2018	0	1	2019	0	0	24.6		1.434206976	2	1	1	5	0	1	1	75	1
408	2019	0	1	2019	1	0	24.6		1.434206976	2	1	1	5	0	1	1	76	1
409	2016	1	Government	2016	1	0	24.6	20	1.434206976	1	0	1	4	3	0	6	54	1
409	2017	1	Government	2016	1	0	24.6	81.4	1.434206976	1	0	1	4	3	0	6	55	1
409	2018	1	Government	2016	1	0	24.6		1.434206976	1	0	1	4	3	0	6	56	1
409	2019	1	Government	2016	1	0	24.6		1.434206976	1	0	1	4	3	0	6	57	1
410	2016	0	0	2018	0	0	24.6	20	1.434206976	3	1	1	4	0	0	1	68	1
410	2017	0	0	2018	0	0	24.6	81.4	1.434206976	3	1	1	4	0	0	1	69	1
410	2018	0	0	2018	1	0	24.6		1.434206976	3	1	1	4	0	0	1	70	1
410	2019	0	0	2018	1	0	24.6		1.434206976	3	1	1	4	0	0	1	71	1
411	2016	1	Government	2018	0	0	24.6	20	1.434206976	1	0	1	4	3	0	5	60	1
411	2017	1	Government	2018	0	0	24.6	81.4	1.434206976	1	0	1	4	3	0	5	61	1
411	2018	1	Government	2018	1	0	24.6		1.434206976	1	0	1	4	3	0	5	62	1
411	2019	1	Government	2018	1	0	24.6		1.434206976	1	0	1	4	3	0	5	63	1
412	2016	1	Government	2016	1	0	24.6	20	1.434206976	2	1	1	4	2	0	6	66	1
412	2017	1	Government	2016	1	0	24.6	81.4	1.434206976	2	1	1	4	2	0	6	67	1
412	2018	1	Government	2016	1	0	24.6		1.434206976	2	1	1	4	2	0	6	68	1
412	2019	1	Government	2016	1	0	24.6		1.434206976	2	1	1	4	2	0	6	69	1
413	2016	1	Government	2018	0	0	24.6	20	1.434206976	2	1	1	4	0	1	1	53	1
413	2017	1	Government	2018	0	0	24.6	81.4	1.434206976	2	1	1	4	0	1	1	54	1
413	2018	1	Government	2018	1	0	24.6		1.434206976	2	1	1	4	0	1	1	55	1
413	2019	1	Government	2018	1	0	24.6		1.434206976	2	1	1	4	0	1	1	56	1
414	2016	0	0	2019	0	0	24.6	20	1.434206976	2	1	1	4	0	1	2	55	1
414	2017	0	0	2019	0	0	24.6	81.4	1.434206976	2	1	1	4	0	1	2	56	1
414	2018	0	0	2019	0	0	24.6		1.434206976	2	1	1	4	0	1	2	57	1
414	2019	0	0	2019	1	0	24.6		1.434206976	2	1	1	4	0	1	2	58	1
415	2016	0	0	2018	0	0	24.6	20	1.434206976	1	0	1	5	0	0	1	71	1
415	2017	0	0	2018	0	0	24.6	81.4	1.434206976	1	0	1	5	0	0	1	72	1
415	2018	0	0	2018	1	0	24.6		1.434206976	1	0	1	5	0	0	1	73	1
415	2019	0	0	2018	1	0	24.6		1.434206976	1	0	1	5	0	0	1	74	1
416	2016	0	0	2016	1	0	24.6	20	1.434206976	2	1	1	5	0	0	1	69	1
416	2017	0	0	2016	1	0	24.6	81.4	1.434206976	2	1	1	5	0	0	1	70	1
416	2018	0	0	2016	1	0	24.6		1.434206976	2	1	1	5	0	0	1	71	1
416	2019	0	0	2016	1	0	24.6		1.434206976	2	1	1	5	0	0	1	72	1
417	2016	0	0	2018	0	0	24.6	20	1.434206976	3	1	1	5	0	0	1	74	1
417	2017	0	0	2018	0	0	24.6	81.4	1.434206976	3	1	1	5	0	0	1	75	1
417	2018	0	0	2018	1	0	24.6		1.434206976	3	1	1	5	0	0	1	76	1
417	2019	0	0	2018	1	0	24.6		1.434206976	3	1	1	5	0	0	1	77	1
418	2016	0	0	2017	0	0	24.6	20	1.434206976	1	0	1	4	3	0	6	50	1
418	2017	0	0	2017	1	0	24.6	81.4	1.434206976	1	0	1	4	3	0	6	51	1
418	2018	0	0	2017	1	0	24.6		1.434206976	1	0	1	4	3	0	6	52	1
418	2019	0	0	2017	1	0	24.6		1.434206976	1	0	1	4	3	0	6	53	1
419	2016	0	0	2018	0	0	24.6	20	1.434206976	3	1	1	5	0	0	1	71	1
419	2017	0	0	2018	0	0	24.6	81.4	1.434206976	3	1	1	5	0	0	1	72	1
419	2018	0	0	2018	1	0	24.6		1.434206976	3	1	1	5	0	0	1	73	1
419	2019	0	0	2018	1	0	24.6		1.434206976	3	1	1	5	0	0	1	74	1
420	2016	0	1	2016	1	0	24.6	20	1.434206976	1	0	1	4	2	0	5	68	1
420	2017	0	1	2016	1	0	24.6	81.4	1.434206976	1	0	1	4	2	0	5	69	1
420	2018	0	1	2016	1	0	24.6		1.434206976	1	0	1	4	2	0	5	70	1
420	2019	0	1	2016	1	0	24.6		1.434206976	1	0	1	4	2	0	5	71	1
421	2016	1	Government	2016	1	0	24.6	20	1.434206976	1	0	1	4	3	0	6	63	1
421	2017	1	Government	2016	1	0	24.6	81.4	1.434206976	1	0	1	4	3	0	6	64	1
421	2018	1	Government	2016	1	0	24.6		1.434206976	1	0	1	4	3	0	6	65	1
421	2019	1	Government	2016	1	0	24.6		1.434206976	1	0	1	4	3	0	6	66	1
422	2016	0	1	2018	0	0	24.6	20	1.434206976	3	1	1	5	0	0	1	74	1
422	2017	0	1	2018	0	0	24.6	81.4	1.434206976	3	1	1	5	0	0	1	75	1
422	2018	0	1	2018	1	0	24.6		1.434206976	3	1	1	5	0	0	1	76	1
422	2019	0	1	2018	1	0	24.6		1.434206976	3	1	1	5	0	0	1	77	1
423	2016	0	1	2017	0	0	24.6	20	1.434206976	1	0	1	4	0	0	2	69	1
423	2017	0	1	2017	1	0	24.6	81.4	1.434206976	1	0	1	4	0	0	2	70	1
423	2018	0	1	2017	1	0	24.6		1.434206976	1	0	1	4	0	0	2	71	1
423	2019	0	1	2017	1	0	24.6		1.434206976	1	0	1	4	0	0	2	72	1
424	2016	0	1	2018	0	0	24.6	20	1.434206976	1	0	1	4	0	0	1	58	1
424	2017	0	1	2018	0	0	24.6	81.4	1.434206976	1	0	1	4	0	0	1	59	1
424	2018	0	1	2018	1	0	24.6		1.434206976	1	0	1	4	0	0	1	60	1
424	2019	0	1	2018	1	0	24.6		1.434206976	1	0	1	4	0	0	1	61	1
425	2016	0	1	2018	0	0	24.6	20	1.434206976	3	1	1	4	0	0	1	74	1
425	2017	0	1	2018	0	0	24.6	81.4	1.434206976	3	1	1	4	0	0	1	75	1
425	2018	0	1	2018	1	0	24.6		1.434206976	3	1	1	4	0	0	1	76	1
425	2019	0	1	2018	1	0	24.6		1.434206976	3	1	1	4	0	0	1	77	1
426	2016	0	0	2018	0	0	24.6	20	1.434206976	3	1	1	5	0	0	1	72	1
426	2017	0	0	2018	0	0	24.6	81.4	1.434206976	3	1	1	5	0	0	1	73	1
426	2018	0	0	2018	1	0	24.6		1.434206976	3	1	1	5	0	0	1	74	1
426	2019	0	0	2018	1	0	24.6		1.434206976	3	1	1	5	0	0	1	75	1
427	2016	0	0	2019	0	0	24.6	20	1.434206976	3	1	1	5	0	0	1	77	1
427	2017	0	0	2019	0	0	24.6	81.4	1.434206976	3	1	1	5	0	0	1	78	1
427	2018	0	0	2019	0	0	24.6		1.434206976	3	1	1	5	0	0	1	79	1
427	2019	0	0	2019	1	0	24.6		1.434206976	3	1	1	5	0	0	1	80	1
428	2016	1	Government	2019	0	0	24.6	20	1.434206976	3	1	1	5	0	0	1	74	1
428	2017	1	Government	2019	0	0	24.6	81.4	1.434206976	3	1	1	5	0	0	1	75	1
428	2018	1	Government	2019	0	0	24.6		1.434206976	3	1	1	5	0	0	1	76	1
428	2019	1	Government	2019	1	0	24.6		1.434206976	3	1	1	5	0	0	1	77	1
429	2016	1	Government	2018	0	0	24.6	20	1.434206976	1	0	1	5	0	1	2	74	1
429	2017	1	Government	2018	0	0	24.6	81.4	1.434206976	1	0	1	5	0	1	2	75	1
429	2018	1	Government	2018	1	0	24.6		1.434206976	1	0	1	5	0	1	2	76	1
429	2019	1	Government	2018	1	0	24.6		1.434206976	1	0	1	5	0	1	2	77	1
430	2016	0	0	2018	0	0	24.6	20	1.434206976	3	1	1	4	0	0	1	71	1
430	2017	0	0	2018	0	0	24.6	81.4	1.434206976	3	1	1	4	0	0	1	72	1
430	2018	0	0	2018	1	0	24.6		1.434206976	3	1	1	4	0	0	1	73	1
430	2019	0	0	2018	1	0	24.6		1.434206976	3	1	1	4	0	0	1	74	1
431	2016	1	Government	2018	0	0	24.6	20	1.434206976	3	1	1	5	0	0	1	70	1
431	2017	1	Government	2018	0	0	24.6	81.4	1.434206976	3	1	1	5	0	0	1	71	1
431	2018	1	Government	2018	1	0	24.6		1.434206976	3	1	1	5	0	0	1	72	1
431	2019	1	Government	2018	1	0	24.6		1.434206976	3	1	1	5	0	0	1	73	1
432	2016	0	0	2019	0	0	24.6	20	1.434206976	3	1	1	5	0	0	1	76	1
432	2017	0	0	2019	0	0	24.6	81.4	1.434206976	3	1	1	5	0	0	1	77	1
432	2018	0	0	2019	0	0	24.6		1.434206976	3	1	1	5	0	0	1	78	1
432	2019	0	0	2019	1	0	24.6		1.434206976	3	1	1	5	0	0	1	79	1
433	2016	0	1	2019	0	0	24.6	20	1.434206976	3	1	1	4	0	1	1	43	1
433	2017	0	1	2019	0	0	24.6	81.4	1.434206976	3	1	1	4	0	1	1	44	1
433	2018	0	1	2019	0	0	24.6		1.434206976	3	1	1	4	0	1	1	45	1
433	2019	0	1	2019	1	0	24.6		1.434206976	3	1	1	4	0	1	1	46	1
434	2016	0	1	2018	0	0	24.6	20	1.434206976	2	1	1	3	1	1	5	35	1
434	2017	0	1	2018	0	0	24.6	81.4	1.434206976	2	1	1	3	1	1	5	36	1
434	2018	0	1	2018	1	0	24.6		1.434206976	2	1	1	3	1	1	5	37	1
434	2019	0	1	2018	1	0	24.6		1.434206976	2	1	1	3	1	1	5	38	1
435	2016	0	0	2018	0	0	24.6	20	1.434206976	3	1	1	5	0	1	1	79	1
435	2017	0	0	2018	0	0	24.6	81.4	1.434206976	3	1	1	5	0	1	1	80	1
435	2018	0	0	2018	1	0	24.6		1.434206976	3	1	1	5	0	1	1	81	1
435	2019	0	0	2018	1	0	24.6		1.434206976	3	1	1	5	0	1	1	82	1
436	2016	0	1	2018	0	0	24.6	20	1.434206976	3	1	1	5	0	0	1	87	1
436	2017	0	1	2018	0	0	24.6	81.4	1.434206976	3	1	1	5	0	0	1	88	1
436	2018	0	1	2018	1	0	24.6		1.434206976	3	1	1	5	0	0	1	89	1
436	2019	0	1	2018	1	0	24.6		1.434206976	3	1	1	5	0	0	1	90	1
437	2016	1	Government	2018	0	0	24.6	20	1.434206976	2	1	1	3	1	0	4	40	1
437	2017	1	Government	2018	0	0	24.6	81.4	1.434206976	2	1	1	3	1	0	4	41	1
437	2018	1	Government	2018	1	0	24.6		1.434206976	2	1	1	3	1	0	4	42	1
437	2019	1	Government	2018	1	0	24.6		1.434206976	2	1	1	3	1	0	4	43	1
438	2016	1	Government	2017	0	0	24.6	20	1.434206976	2	1	1	4	1	0	3	50	1
438	2017	1	Government	2017	1	0	24.6	81.4	1.434206976	2	1	1	4	1	0	3	51	1
438	2018	1	Government	2017	1	0	24.6		1.434206976	2	1	1	4	1	0	3	52	1
438	2019	1	Government	2017	1	0	24.6		1.434206976	2	1	1	4	1	0	3	53	1
439	2016	0	0	2018	0	0	24.6	20	1.434206976	2	1	1	3	1	0	4	43	1
439	2017	0	0	2018	0	0	24.6	81.4	1.434206976	2	1	1	3	1	0	4	44	1
439	2018	0	0	2018	1	0	24.6		1.434206976	2	1	1	3	1	0	4	45	1
439	2019	0	0	2018	1	0	24.6		1.434206976	2	1	1	3	1	0	4	46	1
440	2016	0	1	2018	0	0	24.6	20	1.434206976	2	1	1	4	2	0	3	43	1
440	2017	0	1	2018	0	0	24.6	81.4	1.434206976	2	1	1	4	2	0	3	44	1
440	2018	0	1	2018	1	0	24.6		1.434206976	2	1	1	4	2	0	3	45	1
440	2019	0	1	2018	1	0	24.6		1.434206976	2	1	1	4	2	0	3	46	1
441	2016	0	0	2018	0	0	24.6	20	1.434206976	3	1	1	5	0	0	2	67	1
441	2017	0	0	2018	0	0	24.6	81.4	1.434206976	3	1	1	5	0	0	2	68	1
441	2018	0	0	2018	1	0	24.6		1.434206976	3	1	1	5	0	0	2	69	1
441	2019	0	0	2018	1	0	24.6		1.434206976	3	1	1	5	0	0	2	70	1
442	2016	0	0	2018	0	0	24.6	20	1.434206976	1	0	1	4	1	0	2	73	1
442	2017	0	0	2018	0	0	24.6	81.4	1.434206976	1	0	1	4	1	0	2	74	1
442	2018	0	0	2018	1	0	24.6		1.434206976	1	0	1	4	1	0	2	75	1
442	2019	0	0	2018	1	0	24.6		1.434206976	1	0	1	4	1	0	2	76	1
443	2016	0	0	2017	0	0	24.6	20	1.434206976	1	0	1	4	0	0	2	67	1
443	2017	0	0	2017	1	0	24.6	81.4	1.434206976	1	0	1	4	0	0	2	68	1
443	2018	0	0	2017	1	0	24.6		1.434206976	1	0	1	4	0	0	2	69	1
443	2019	0	0	2017	1	0	24.6		1.434206976	1	0	1	4	0	0	2	70	1
444	2016	1	Government	2017	0	0	24.6	20	1.434206976	1	0	1	4	0	0	2	68	1
444	2017	1	Government	2017	1	0	24.6	81.4	1.434206976	1	0	1	4	0	0	2	69	1
444	2018	1	Government	2017	1	0	24.6		1.434206976	1	0	1	4	0	0	2	70	1
444	2019	1	Government	2017	1	0	24.6		1.434206976	1	0	1	4	0	0	2	71	1
445	2016	1	Government	2017	0	0	24.6	20	1.434206976	1	0	1	4	2	0	4	46	1
445	2017	1	Government	2017	1	0	24.6	81.4	1.434206976	1	0	1	4	2	0	4	47	1
445	2018	1	Government	2017	1	0	24.6		1.434206976	1	0	1	4	2	0	4	48	1
445	2019	1	Government	2017	1	0	24.6		1.434206976	1	0	1	4	2	0	4	49	1
446	2016	1	Government	2017	0	0	24.6	20	1.434206976	2	1	1	4	2	0	5	65	1
446	2017	1	Government	2017	1	0	24.6	81.4	1.434206976	2	1	1	4	2	0	5	66	1
446	2018	1	Government	2017	1	0	24.6		1.434206976	2	1	1	4	2	0	5	67	1
446	2019	1	Government	2017	1	0	24.6		1.434206976	2	1	1	4	2	0	5	68	1
447	2016	0	0	2018	0	0	24.6	20	1.434206976	3	1	1	4	0	0	1	65	1
447	2017	0	0	2018	0	0	24.6	81.4	1.434206976	3	1	1	4	0	0	1	66	1
447	2018	0	0	2018	1	0	24.6		1.434206976	3	1	1	4	0	0	1	67	1
447	2019	0	0	2018	1	0	24.6		1.434206976	3	1	1	4	0	0	1	68	1
448	2016	1	Government	2018	0	0	24.6	20	1.434206976	1	0	1	2	2	0	5	33	1
448	2017	1	Government	2018	0	0	24.6	81.4	1.434206976	1	0	1	2	2	0	5	34	1
448	2018	1	Government	2018	1	0	24.6		1.434206976	1	0	1	2	2	0	5	35	1
448	2019	1	Government	2018	1	0	24.6		1.434206976	1	0	1	2	2	0	5	36	1
449	2016	1	Government	2018	0	0	24.6	20	1.434206976	3	1	1	5	0	1	1	98	1
449	2017	1	Government	2018	0	0	24.6	81.4	1.434206976	3	1	1	5	0	1	1	99	1
449	2018	1	Government	2018	1	0	24.6		1.434206976	3	1	1	5	0	1	1	100	1
449	2019	1	Government	2018	1	0	24.6		1.434206976	3	1	1	5	0	1	1	101	1
450	2016	0	0	2017	0	0	24.6	20	1.434206976	1	0	1	3	2	0	3	51	1
450	2017	0	0	2017	1	0	24.6	81.4	1.434206976	1	0	1	3	2	0	3	52	1
450	2018	0	0	2017	1	0	24.6		1.434206976	1	0	1	3	2	0	3	53	1
450	2019	0	0	2017	1	0	24.6		1.434206976	1	0	1	3	2	0	3	54	1
451	2016	0	0	2018	0	0	24.6	20	1.434206976	3	1	1	4	0	0	1	49	1
451	2017	0	0	2018	0	0	24.6	81.4	1.434206976	3	1	1	4	0	0	1	50	1
451	2018	0	0	2018	1	0	24.6		1.434206976	3	1	1	4	0	0	1	51	1
451	2019	0	0	2018	1	0	24.6		1.434206976	3	1	1	4	0	0	1	52	1
452	2016	0	1	2018	0	0	24.6	20	1.434206976	3	1	1	5	0	0	1	72	1
452	2017	0	1	2018	0	0	24.6	81.4	1.434206976	3	1	1	5	0	0	1	73	1
452	2018	0	1	2018	1	0	24.6		1.434206976	3	1	1	5	0	0	1	74	1
452	2019	0	1	2018	1	0	24.6		1.434206976	3	1	1	5	0	0	1	75	1
453	2016	1	Government	2019	0	0	24.6	20	1.434206976	2	1	1	5	0	1	2	67	1
453	2017	1	Government	2019	0	0	24.6	81.4	1.434206976	2	1	1	5	0	1	2	68	1
453	2018	1	Government	2019	0	0	24.6		1.434206976	2	1	1	5	0	1	2	69	1
453	2019	1	Government	2019	1	0	24.6		1.434206976	2	1	1	5	0	1	2	70	1
454	2016	0	0	2018	0	0	24.6	20	1.434206976	3	1	1	5	0	0	1	66	1
454	2017	0	0	2018	0	0	24.6	81.4	1.434206976	3	1	1	5	0	0	1	67	1
454	2018	0	0	2018	1	0	24.6		1.434206976	3	1	1	5	0	0	1	68	1
454	2019	0	0	2018	1	0	24.6		1.434206976	3	1	1	5	0	0	1	69	1
455	2016	0	1	2019	0	0	24.6	20	1.434206976	1	0	1	3	1	0	2	48	1
455	2017	0	1	2019	0	0	24.6	81.4	1.434206976	1	0	1	3	1	0	2	49	1
455	2018	0	1	2019	0	0	24.6		1.434206976	1	0	1	3	1	0	2	50	1
455	2019	0	1	2019	1	0	24.6		1.434206976	1	0	1	3	1	0	2	51	1
456	2016	1	Government	2016	1	0	24.6	20	1.434206976	1	0	1	4	2	0	5	60	1
456	2017	1	Government	2016	1	0	24.6	81.4	1.434206976	1	0	1	4	2	0	5	61	1
456	2018	1	Government	2016	1	0	24.6		1.434206976	1	0	1	4	2	0	5	62	1
456	2019	1	Government	2016	1	0	24.6		1.434206976	1	0	1	4	2	0	5	63	1
457	2016	1	Government	2018	0	0	24.6	20	1.434206976	3	1	1	4	0	1	1	67	1
457	2017	1	Government	2018	0	0	24.6	81.4	1.434206976	3	1	1	4	0	1	1	68	1
457	2018	1	Government	2018	1	0	24.6		1.434206976	3	1	1	4	0	1	1	69	1
457	2019	1	Government	2018	1	0	24.6		1.434206976	3	1	1	4	0	1	1	70	1
458	2016	0	1	2018	0	0	24.6	20	1.434206976	3	1	1	4	0	0	1	65	1
458	2017	0	1	2018	0	0	24.6	81.4	1.434206976	3	1	1	4	0	0	1	66	1
458	2018	0	1	2018	1	0	24.6		1.434206976	3	1	1	4	0	0	1	67	1
458	2019	0	1	2018	1	0	24.6		1.434206976	3	1	1	4	0	0	1	68	1
459	2016	0	0	2018	0	0	24.6	20	1.434206976	3	1	1	5	0	0	1	72	1
459	2017	0	0	2018	0	0	24.6	81.4	1.434206976	3	1	1	5	0	0	1	73	1
459	2018	0	0	2018	1	0	24.6		1.434206976	3	1	1	5	0	0	1	74	1
459	2019	0	0	2018	1	0	24.6		1.434206976	3	1	1	5	0	0	1	75	1
460	2016	0	0	2018	0	0	24.6	20	1.434206976	3	1	1	4	0	0	1	65	1
460	2017	0	0	2018	0	0	24.6	81.4	1.434206976	3	1	1	4	0	0	1	66	1
460	2018	0	0	2018	1	0	24.6		1.434206976	3	1	1	4	0	0	1	67	1
460	2019	0	0	2018	1	0	24.6		1.434206976	3	1	1	4	0	0	1	68	1
461	2016	0	0	2018	0	0	24.6	20	1.434206976	3	1	1	5	0	0	1	73	1
461	2017	0	0	2018	0	0	24.6	81.4	1.434206976	3	1	1	5	0	0	1	74	1
461	2018	0	0	2018	1	0	24.6		1.434206976	3	1	1	5	0	0	1	75	1
461	2019	0	0	2018	1	0	24.6		1.434206976	3	1	1	5	0	0	1	76	1
462	2016	0	1	2016	1	0	24.6	20	1.434206976	1	0	1	4	2	0	3	54	0
462	2017	0	1	2016	1	0	24.6	81.4	1.434206976	1	0	1	4	2	0	3	55	0
462	2018	0	1	2016	1	0	24.6		1.434206976	1	0	1	4	2	0	3	56	0
462	2019	0	1	2016	1	0	24.6		1.434206976	1	0	1	4	2	0	3	57	0
463	2016	0	1	2019	0	0	24.6	20	1.434206976	2	1	1	3	1	0	3	38	1
463	2017	0	1	2019	0	0	24.6	81.4	1.434206976	2	1	1	3	1	0	3	39	1
463	2018	0	1	2019	0	0	24.6		1.434206976	2	1	1	3	1	0	3	40	1
463	2019	0	1	2019	1	0	24.6		1.434206976	2	1	1	3	1	0	3	41	1
464	2016	0	1	2018	0	0	24.6	20	1.434206976	3	1	1	4	0	0	1	12	1
464	2017	0	1	2018	0	0	24.6	81.4	1.434206976	3	1	1	4	0	0	1	13	1
464	2018	0	1	2018	1	0	24.6		1.434206976	3	1	1	4	0	0	1	14	1
464	2019	0	1	2018	1	0	24.6		1.434206976	3	1	1	4	0	0	1	15	1
465	2016	0	1	2016	1	0	24.6	20	1.434206976	1	0	1	3	2	0	5	48	0
465	2017	0	1	2016	1	0	24.6	81.4	1.434206976	1	0	1	3	2	0	5	49	0
465	2018	0	1	2016	1	0	24.6		1.434206976	1	0	1	3	2	0	5	50	0
465	2019	0	1	2016	1	0	24.6		1.434206976	1	0	1	3	2	0	5	51	0
466	2016	0	0	2018	0	0	24.6	20	1.434206976	2	1	1	3	0	0	1	21	1
466	2017	0	0	2018	0	0	24.6	81.4	1.434206976	2	1	1	3	0	0	1	22	1
466	2018	0	0	2018	1	0	24.6		1.434206976	2	1	1	3	0	0	1	23	1
466	2019	0	0	2018	1	0	24.6		1.434206976	2	1	1	3	0	0	1	24	1
467	2016	0	0	2018	0	0	24.6	20	1.434206976	3	1	1	4	0	0	1	65	1
467	2017	0	0	2018	0	0	24.6	81.4	1.434206976	3	1	1	4	0	0	1	66	1
467	2018	0	0	2018	1	0	24.6		1.434206976	3	1	1	4	0	0	1	67	1
467	2019	0	0	2018	1	0	24.6		1.434206976	3	1	1	4	0	0	1	68	1
468	2016	0	0	2018	0	0	24.6	20	1.434206976	1	0	1	4	1	0	1	43	1
468	2017	0	0	2018	0	0	24.6	81.4	1.434206976	1	0	1	4	1	0	1	44	1
468	2018	0	0	2018	1	0	24.6		1.434206976	1	0	1	4	1	0	1	45	1
468	2019	0	0	2018	1	0	24.6		1.434206976	1	0	1	4	1	0	1	46	1
469	2016	0	0	2019	0	0	24.6	20	1.434206976	3	1	1	5	0	0	2	69	1
469	2017	0	0	2019	0	0	24.6	81.4	1.434206976	3	1	1	5	0	0	2	70	1
469	2018	0	0	2019	0	0	24.6		1.434206976	3	1	1	5	0	0	2	71	1
469	2019	0	0	2019	1	0	24.6		1.434206976	3	1	1	5	0	0	2	72	1
470	2016	0	0	2017	0	0	24.6	20	1.434206976	1	0	1	4	1	0	3	73	1
470	2017	0	0	2017	1	0	24.6	81.4	1.434206976	1	0	1	4	1	0	3	74	1
470	2018	0	0	2017	1	0	24.6		1.434206976	1	0	1	4	1	0	3	75	1
470	2019	0	0	2017	1	0	24.6		1.434206976	1	0	1	4	1	0	3	76	1
471	2016	0	0	2019	0	0	24.6	20	1.434206976	1	0	1	5	0	0	2	74	1
471	2017	0	0	2019	0	0	24.6	81.4	1.434206976	1	0	1	5	0	0	2	75	1
471	2018	0	0	2019	0	0	24.6		1.434206976	1	0	1	5	0	0	2	76	1
471	2019	0	0	2019	1	0	24.6		1.434206976	1	0	1	5	0	0	2	77	1
472	2016	0	0	2018	0	0	24.6	20	1.434206976	3	1	1	4	0	0	2	65	1
472	2017	0	0	2018	0	0	24.6	81.4	1.434206976	3	1	1	4	0	0	2	66	1
472	2018	0	0	2018	1	0	24.6		1.434206976	3	1	1	4	0	0	2	67	1
472	2019	0	0	2018	1	0	24.6		1.434206976	3	1	1	4	0	0	2	68	1
473	2016	0	0	2017	0	0	24.6	20	1.434206976	1	0	1	4	1	0	2	49	1
473	2017	0	0	2017	1	0	24.6	81.4	1.434206976	1	0	1	4	1	0	2	50	1
473	2018	0	0	2017	1	0	24.6		1.434206976	1	0	1	4	1	0	2	51	1
473	2019	0	0	2017	1	0	24.6		1.434206976	1	0	1	4	1	0	2	52	1
474	2016	1	Government	2016	1	0	24.6	20	1.434206976	1	0	1	3	4	0	6	50	0
474	2017	1	Government	2016	1	0	24.6	81.4	1.434206976	1	0	1	3	4	0	6	51	0
474	2018	1	Government	2016	1	0	24.6		1.434206976	1	0	1	3	4	0	6	52	0
474	2019	1	Government	2016	1	0	24.6		1.434206976	1	0	1	3	4	0	6	53	0
475	2016	0	0	2018	0	0	24.6	20	1.434206976	3	1	1	5	0	0	1	69	1
475	2017	0	0	2018	0	0	24.6	81.4	1.434206976	3	1	1	5	0	0	1	70	1
475	2018	0	0	2018	1	0	24.6		1.434206976	3	1	1	5	0	0	1	71	1
475	2019	0	0	2018	1	0	24.6		1.434206976	3	1	1	5	0	0	1	72	1
476	2016	1	Government	2018	0	0	24.6	20	1.434206976	3	1	1	4	0	0	1	71	1
476	2017	1	Government	2018	0	0	24.6	81.4	1.434206976	3	1	1	4	0	0	1	72	1
476	2018	1	Government	2018	1	0	24.6		1.434206976	3	1	1	4	0	0	1	73	1
476	2019	1	Government	2018	1	0	24.6		1.434206976	3	1	1	4	0	0	1	74	1
477	2016	0	0	2016	1	0	24.6	20	1.434206976	1	0	1	4	0	0	3	71	1
477	2017	0	0	2016	1	0	24.6	81.4	1.434206976	1	0	1	4	0	0	3	72	1
477	2018	0	0	2016	1	0	24.6		1.434206976	1	0	1	4	0	0	3	73	1
477	2019	0	0	2016	1	0	24.6		1.434206976	1	0	1	4	0	0	3	74	1
478	2016	0	0	2016	1	0	24.6	20	1.434206976	3	1	1	5	0	0	1	74	1
478	2017	0	0	2016	1	0	24.6	81.4	1.434206976	3	1	1	5	0	0	1	75	1
478	2018	0	0	2016	1	0	24.6		1.434206976	3	1	1	5	0	0	1	76	1
478	2019	0	0	2016	1	0	24.6		1.434206976	3	1	1	5	0	0	1	77	1
479	2016	1	Government	2016	1	0	24.6	20	1.434206976	2	1	1	5	2	1	4	78	1
479	2017	1	Government	2016	1	0	24.6	81.4	1.434206976	2	1	1	5	2	1	4	79	1
479	2018	1	Government	2016	1	0	24.6		1.434206976	2	1	1	5	2	1	4	80	1
479	2019	1	Government	2016	1	0	24.6		1.434206976	2	1	1	5	2	1	4	81	1
480	2016	0	1	2017	0	0	24.6	20	1.434206976	2	1	1	4	2	0	5	49	1
480	2017	0	1	2017	1	0	24.6	81.4	1.434206976	2	1	1	4	2	0	5	50	1
480	2018	0	1	2017	1	0	24.6		1.434206976	2	1	1	4	2	0	5	51	1
480	2019	0	1	2017	1	0	24.6		1.434206976	2	1	1	4	2	0	5	52	1
481	2016	0	0	2018	0	0	24.6	20	1.434206976	2	1	1	4	0	0	1	59	1
481	2017	0	0	2018	0	0	24.6	81.4	1.434206976	2	1	1	4	0	0	1	60	1
481	2018	0	0	2018	1	0	24.6		1.434206976	2	1	1	4	0	0	1	61	1
481	2019	0	0	2018	1	0	24.6		1.434206976	2	1	1	4	0	0	1	62	1
482	2016	1	Government	2017	0	0	24.6	20	1.434206976	1	0	1	4	4	0	6	53	1
482	2017	1	Government	2017	1	0	24.6	81.4	1.434206976	1	0	1	4	4	0	6	54	1
482	2018	1	Government	2017	1	0	24.6		1.434206976	1	0	1	4	4	0	6	55	1
482	2019	1	Government	2017	1	0	24.6		1.434206976	1	0	1	4	4	0	6	56	1
483	2016	0	0	2018	0	0	24.6	20	1.434206976	1	0	1	5	2	1	5	79	1
483	2017	0	0	2018	0	0	24.6	81.4	1.434206976	1	0	1	5	2	1	5	80	1
483	2018	0	0	2018	1	0	24.6		1.434206976	1	0	1	5	2	1	5	81	1
483	2019	0	0	2018	1	0	24.6		1.434206976	1	0	1	5	2	1	5	82	1
484	2016	0	0	2018	0	0	24.6	20	1.434206976	3	1	1	4	0	0	2	75	1
484	2017	0	0	2018	0	0	24.6	81.4	1.434206976	3	1	1	4	0	0	2	76	1
484	2018	0	0	2018	1	0	24.6		1.434206976	3	1	1	4	0	0	2	77	1
484	2019	0	0	2018	1	0	24.6		1.434206976	3	1	1	4	0	0	2	78	1
485	2016	0	1	2019	0	0	24.6	20	1.434206976	3	1	1	4	0	0	1	69	1
485	2017	0	1	2019	0	0	24.6	81.4	1.434206976	3	1	1	4	0	0	1	70	1
485	2018	0	1	2019	0	0	24.6		1.434206976	3	1	1	4	0	0	1	71	1
485	2019	0	1	2019	1	0	24.6		1.434206976	3	1	1	4	0	0	1	72	1
486	2016	1	Government	2017	0	0	24.6	20	1.434206976	2	1	1	4	2	0	4	59	1
486	2017	1	Government	2017	1	0	24.6	81.4	1.434206976	2	1	1	4	2	0	4	60	1
486	2018	1	Government	2017	1	0	24.6		1.434206976	2	1	1	4	2	0	4	61	1
486	2019	1	Government	2017	1	0	24.6		1.434206976	2	1	1	4	2	0	4	62	1
487	2016	1	Government	2018	0	0	24.6	20	1.434206976	2	1	1	4	1	1	6	66	1
487	2017	1	Government	2018	0	0	24.6	81.4	1.434206976	2	1	1	4	1	1	6	67	1
487	2018	1	Government	2018	1	0	24.6		1.434206976	2	1	1	4	1	1	6	68	1
487	2019	1	Government	2018	1	0	24.6		1.434206976	2	1	1	4	1	1	6	69	1
488	2016	0	0	2018	0	0	24.6	20	1.434206976	1	0	1	3	1	1	3	47	1
488	2017	0	0	2018	0	0	24.6	81.4	1.434206976	1	0	1	3	1	1	3	48	1
488	2018	0	0	2018	1	0	24.6		1.434206976	1	0	1	3	1	1	3	49	1
488	2019	0	0	2018	1	0	24.6		1.434206976	1	0	1	3	1	1	3	50	1
489	2016	0	1	2018	0	0	24.6	20	1.434206976	3	1	1	5	0	1	1	78	1
489	2017	0	1	2018	0	0	24.6	81.4	1.434206976	3	1	1	5	0	1	1	79	1
489	2018	0	1	2018	1	0	24.6		1.434206976	3	1	1	5	0	1	1	80	1
489	2019	0	1	2018	1	0	24.6		1.434206976	3	1	1	5	0	1	1	81	1
490	2016	0	1	2016	1	0	24.6	20	1.434206976	1	0	1	5	1	0	3	76	1
490	2017	0	1	2016	1	0	24.6	81.4	1.434206976	1	0	1	5	1	0	3	77	1
490	2018	0	1	2016	1	0	24.6		1.434206976	1	0	1	5	1	0	3	78	1
490	2019	0	1	2016	1	0	24.6		1.434206976	1	0	1	5	1	0	3	79	1
491	2016	1	Government	2019	0	0	24.6	20	1.434206976	1	0	1	4	0	0	1	52	1
491	2017	1	Government	2019	0	0	24.6	81.4	1.434206976	1	0	1	4	0	0	1	53	1
491	2018	1	Government	2019	0	0	24.6		1.434206976	1	0	1	4	0	0	1	54	1
491	2019	1	Government	2019	1	0	24.6		1.434206976	1	0	1	4	0	0	1	55	1
492	2016	0	1	2018	0	0	24.6	20	1.434206976	3	1	1	4	0	0	1	65	1
492	2017	0	1	2018	0	0	24.6	81.4	1.434206976	3	1	1	4	0	0	1	66	1
492	2018	0	1	2018	1	0	24.6		1.434206976	3	1	1	4	0	0	1	67	1
492	2019	0	1	2018	1	0	24.6		1.434206976	3	1	1	4	0	0	1	68	1
493	2016	1	Government	2018	0	0	24.6	20	1.434206976	2	1	1	4	0	0	1	29	1
493	2017	1	Government	2018	0	0	24.6	81.4	1.434206976	2	1	1	4	0	0	1	30	1
493	2018	1	Government	2018	1	0	24.6		1.434206976	2	1	1	4	0	0	1	31	1
493	2019	1	Government	2018	1	0	24.6		1.434206976	2	1	1	4	0	0	1	32	1
494	2016	1	Government	2017	0	0	24.6	20	1.434206976	1	0	1	3	2	0	4	44	1
494	2017	1	Government	2017	1	0	24.6	81.4	1.434206976	1	0	1	3	2	0	4	45	1
494	2018	1	Government	2017	1	0	24.6		1.434206976	1	0	1	3	2	0	4	46	1
494	2019	1	Government	2017	1	0	24.6		1.434206976	1	0	1	3	2	0	4	47	1
495	2016	0	0	2016	1	0	24.6	20	1.434206976	3	1	1	4	0	0	1	61	1
495	2017	0	0	2016	1	0	24.6	81.4	1.434206976	3	1	1	4	0	0	1	62	1
495	2018	0	0	2016	1	0	24.6		1.434206976	3	1	1	4	0	0	1	63	1
495	2019	0	0	2016	1	0	24.6		1.434206976	3	1	1	4	0	0	1	64	1
496	2016	0	0	2018	0	0	24.6	20	1.434206976	3	1	1	5	0	0	2	72	1
496	2017	0	0	2018	0	0	24.6	81.4	1.434206976	3	1	1	5	0	0	2	73	1
496	2018	0	0	2018	1	0	24.6		1.434206976	3	1	1	5	0	0	2	74	1
496	2019	0	0	2018	1	0	24.6		1.434206976	3	1	1	5	0	0	2	75	1
497	2016	1	Government	2017	0	0	24.6	20	1.434206976	3	1	1	4	1	0	2	61	1
497	2017	1	Government	2017	1	0	24.6	81.4	1.434206976	3	1	1	4	1	0	2	62	1
497	2018	1	Government	2017	1	0	24.6		1.434206976	3	1	1	4	1	0	2	63	1
497	2019	1	Government	2017	1	0	24.6		1.434206976	3	1	1	4	1	0	2	64	1
498	2016	1	Government	2019	0	0	24.6	20	1.434206976	2	1	1	4	2	1	3	44	1
498	2017	1	Government	2019	0	0	24.6	81.4	1.434206976	2	1	1	4	2	1	3	45	1
498	2018	1	Government	2019	0	0	24.6		1.434206976	2	1	1	4	2	1	3	46	1
498	2019	1	Government	2019	1	0	24.6		1.434206976	2	1	1	4	2	1	3	47	1
499	2016	0	1	2018	0	0	24.6	20	1.434206976	3	1	1	5	0	0	1	75	1
499	2017	0	1	2018	0	0	24.6	81.4	1.434206976	3	1	1	5	0	0	1	76	1
499	2018	0	1	2018	1	0	24.6		1.434206976	3	1	1	5	0	0	1	77	1
499	2019	0	1	2018	1	0	24.6		1.434206976	3	1	1	5	0	0	1	78	1
500	2016	0	0	2018	0	0	24.6	20	1.434206976	2	1	1	3	1	0	3	43	1
500	2017	0	0	2018	0	0	24.6	81.4	1.434206976	2	1	1	3	1	0	3	44	1
[truncated: 6,126 more rows]
